# Supplementary material for: Tris(2,2′-bipyridine-κ2 N,N′)cobalt(II) bis­(hexa­fluoridophosphate)
Source: Acta Crystallogr Sect E Struct Rep Online. 2012 Dec 15;69(Pt 1):m58. doi: 10.1107/S1600536812050234 (PMC3588389; doi:10.1107/S1600536812050234)
Supplement: Supplementary file 1 [file e-69-00m58-sup1.cif]

##############################################################################
#                                                                            #
# This CIF contains the data in a paper accepted for publication in          #
# Acta Crystallographica Section E. It conforms to the requirements of       #
# Notes for Authors for Acta Crystallographica Section E, and has been       #
# peer reviewed under the auspices of the IUCr Commission on Journals.       #
#                                                                            #
# Full details of the Crystallographic Information File format               #
# are given in the paper "The Crystallographic Information File (CIF):       #
# a New Standard Archive File for Crystallography" by S. R. Hall, F. H.      #
# Allen and I. D. Brown [Acta Cryst. (1991), A47, 655-685].                  #
#                                                                            #
# The current version of the core CIF dictionary is obtainable from          #
# ftp://ftp.iucr.org/pub/cif_core.dic.                                       #
#                                                                            #
# Software is freely available for graphical display of the structure(s)     #
# in this CIF. For information consult the CIF software page                 #
# http://www.iucr.org/resources/cif/software.                                #
#                                                                            #
# This file may be used for bona fide research purposes within the           #
# scientific community so long as proper attribution is given to the journal # 
# article from which it was obtained.                                        #
#                                                                            #
##############################################################################
data_I
_audit_creation_method     SHELXL-97
_chemical_name_systematic
;
Tris(2,2'-bipyridine-\k^2^<i>N</i>,<i>N</i>')cobalt(II)
bis(hexafluoridophosphate)
;
_chemical_name_common     ?
_chemical_formula_moiety     'C30 H24 Co N6 2+, 2(F6 P -)'
_chemical_formula_sum     'C30 H24 Co F12 N6 P2'
_chemical_formula_iupac     '[Co (C10 H8 N2)3] (P F6)2'
_chemical_formula_weight     817.42
_chemical_melting_point     594
_symmetry_cell_setting     trigonal
_symmetry_space_group_name_H-M     'P 32'
_symmetry_space_group_name_Hall     'P 32'
loop_
    _symmetry_equiv_pos_as_xyz
    'x, y, z'
    '-y, x-y, z+2/3'
    '-x+y, -x, z+1/3'
_cell_length_a     10.3524(18)
_cell_length_b     10.3524(18)
_cell_length_c     26.140(6)
_cell_angle_alpha     90.00
_cell_angle_beta     90.00
_cell_angle_gamma     120.00
_cell_volume     2426.2(8)
_cell_formula_units_Z     3
_cell_measurement_reflns_used     812
_cell_measurement_theta_min     2.272
_cell_measurement_theta_max     28.243
_cell_measurement_temperature     150(2)
_exptl_crystal_description     needle
_exptl_crystal_colour     yellow
_exptl_crystal_size_max     0.35
_exptl_crystal_size_mid     0.16
_exptl_crystal_size_min     0.13
_exptl_crystal_density_diffrn     1.678
_exptl_crystal_density_meas     ?
_exptl_crystal_density_method     'not measured'
_exptl_crystal_F_000     1233
_exptl_absorpt_coefficient_mu     0.733
_exptl_absorpt_correction_type     multi-scan
_exptl_absorpt_process_details
;
(SADABS; Bruker, 2005)
;
_exptl_absorpt_correction_T_min     0.581
_exptl_absorpt_correction_T_max     0.862
_exptl_special_details
;
SADABS (Bruker, 2005).
Absorption correction based on 7715 reflections;Rint 0.1489 before
correction and 0.0570 after.
;
_diffrn_ambient_temperature     150(2)
_diffrn_radiation_type     MoK\a
_diffrn_radiation_wavelength     0.71073
_diffrn_radiation_source     'fine-focus sealed tube'
_diffrn_radiation_monochromator     graphite
_diffrn_measurement_device_type     'Bruker APEX 2000 CCD area-detector'
_diffrn_measurement_method     'phi and omega scans'
_diffrn_detector_area_resol_mean     ?
_diffrn_reflns_number     19252
_diffrn_reflns_av_R_equivalents     0.0870
_diffrn_reflns_av_sigmaI/netI     0.0863
_diffrn_reflns_theta_min     0.78
_diffrn_reflns_theta_max     25.99
_diffrn_reflns_theta_full     25.99
_diffrn_measured_fraction_theta_max     1.000
_diffrn_measured_fraction_theta_full     1.000
_diffrn_reflns_limit_h_min     -12
_diffrn_reflns_limit_h_max     12
_diffrn_reflns_limit_k_min     -12
_diffrn_reflns_limit_k_max     12
_diffrn_reflns_limit_l_min     -32
_diffrn_reflns_limit_l_max     32
_diffrn_standards_number     ?
_diffrn_standards_interval_count     ?
_diffrn_standards_interval_time     ?
_diffrn_standards_decay_%     ?
_refine_special_details
;
Refinement of <i>F</i>^2^ against ALL reflections. The weighted <i>R</i>-factor
<i>wR</i> and goodness of fit <i>S</i> are based on <i>F</i>^2^, conventional
<i>R</i>-factors <i>R</i> are based on <i>F</i>, with <i>F</i> set to zero for
negative <i>F</i>^2^. The threshold expression of <i>F</i>^2^ >
\s(<i>F</i>^2^) is used only for calculating <i>R</i>-factors(gt) <i>etc</i>.
and is not relevant to the choice of reflections for refinement.
<i>R</i>-factors based on <i>F</i>^2^ are statistically about twice as large
as those based on <i>F</i>, and <i>R</i>- factors based on ALL data will be
even larger.
;
_reflns_number_total     6285
_reflns_number_gt     5344
_reflns_threshold_expression     I>2sigma(I)
_refine_ls_structure_factor_coef     Fsqd
_refine_ls_matrix_type     full
_refine_ls_R_factor_all     0.0597
_refine_ls_R_factor_gt     0.0490
_refine_ls_wR_factor_gt     0.0841
_refine_ls_wR_factor_ref     0.0883
_refine_ls_goodness_of_fit_ref     0.935
_refine_ls_restrained_S_all     0.935
_refine_ls_number_reflns     6285
_refine_ls_number_parameters     461
_refine_ls_number_restraints     1
_refine_ls_hydrogen_treatment     constr
_refine_ls_weighting_scheme     calc
_refine_ls_weighting_details
         'calc w=1/[\s^2^(Fo^2^)+(0.0279P)^2^+0.0000P] where P=(Fo^2^+2Fc^2^)/3'
_atom_sites_solution_hydrogens     geom
_atom_sites_solution_primary     direct
_atom_sites_solution_secondary     difmap
_refine_ls_shift/su_max     0.002
_refine_ls_shift/su_mean     0.000
_refine_diff_density_max     0.301
_refine_diff_density_min     -0.307
_refine_ls_extinction_method     none
_refine_ls_extinction_coef     ?
_refine_ls_abs_structure_details     'Flack (1983), 3114 Friedel pairs'
_refine_ls_abs_structure_Flack     0.010(18)
loop_
    _atom_type_symbol
    _atom_type_description
    _atom_type_scat_dispersion_real
    _atom_type_scat_dispersion_imag
    _atom_type_scat_source
    'C' 'C' 0.0033 0.0016
                         'International Tables Vol C Tables 4.2.6.8 and 6.1.1.4'
    'H' 'H' 0.0000 0.0000
                         'International Tables Vol C Tables 4.2.6.8 and 6.1.1.4'
    'N' 'N' 0.0061 0.0033
                         'International Tables Vol C Tables 4.2.6.8 and 6.1.1.4'
    'F' 'F' 0.0171 0.0103
                         'International Tables Vol C Tables 4.2.6.8 and 6.1.1.4'
    'P' 'P' 0.1023 0.0942
                         'International Tables Vol C Tables 4.2.6.8 and 6.1.1.4'
    'Co' 'Co' 0.3494 0.9721
                         'International Tables Vol C Tables 4.2.6.8 and 6.1.1.4'
_computing_data_collection     'APEX2 (Bruker, 2005)'
_computing_cell_refinement     'SAINT (Bruker, 2005)'
_computing_data_reduction     'SAINT (Bruker, 2005)'
_computing_structure_solution     'SHELXS97 (Sheldrick, 2008)'
_computing_structure_refinement     'SHELXL97 (Sheldrick, 2008)'
_computing_molecular_graphics     'SHELXTL (Sheldrick, 2008)'
_computing_publication_material     'SHELXTL (Sheldrick, 2008)'
loop_
    _atom_site_type_symbol
    _atom_site_label
    _atom_site_fract_x
    _atom_site_fract_y
    _atom_site_fract_z
    _atom_site_U_iso_or_equiv
    _atom_site_adp_type
    _atom_site_calc_flag
    _atom_site_refinement_flags
    _atom_site_occupancy
    _atom_site_symmetry_multiplicity
    _atom_site_disorder_assembly
    _atom_site_disorder_group
    Co Co1 0.31501(7) 0.63587(6) 0.16543(3) 0.02682(14) Uani d . 1 1 . .
    N N1 0.5410(4) 0.7831(4) 0.18887(15) 0.0288(9) Uani d . 1 1 . .
    N N2 0.4286(4) 0.5271(4) 0.13828(15) 0.0286(9) Uani d . 1 1 . .
    N N3 0.2500(4) 0.5252(4) 0.23714(14) 0.0278(9) Uani d . 1 1 . .
    N N4 0.2286(4) 0.7570(4) 0.20398(14) 0.0270(9) Uani d . 1 1 . .
    N N5 0.1048(4) 0.4858(4) 0.13110(14) 0.0285(9) Uani d . 1 1 . .
    N N6 0.3326(4) 0.7329(4) 0.09234(14) 0.0321(9) Uani d . 1 1 . .
    C C1 0.5893(5) 0.9086(5) 0.21651(19) 0.0322(11) Uani d . 1 1 . .
    H H1 0.5220 0.9440 0.2229 0.039 Uiso calc R 1 1 . .
    C C2 0.7309(5) 0.9875(6) 0.23577(18) 0.0339(12) Uani d . 1 1 . .
    H H2 0.7617 1.0756 0.2552 0.041 Uiso calc R 1 1 . .
    C C3 0.8278(6) 0.9347(6) 0.22598(19) 0.0426(13) Uani d . 1 1 . .
    H H3 0.9265 0.9853 0.2392 0.051 Uiso calc R 1 1 . .
    C C4 0.7788(6) 0.8074(6) 0.19675(19) 0.0394(13) Uani d . 1 1 . .
    H H4 0.8443 0.7703 0.1895 0.047 Uiso calc R 1 1 . .
    C C5 0.6371(5) 0.7354(5) 0.17835(17) 0.0270(10) Uani d . 1 1 . .
    C C6 0.5765(5) 0.5992(5) 0.14565(17) 0.0271(10) Uani d . 1 1 . .
    C C7 0.6663(6) 0.5535(6) 0.12261(19) 0.0353(11) Uani d . 1 1 . .
    H H7 0.7711 0.6079 0.1279 0.042 Uiso calc R 1 1 . .
    C C8 0.6041(6) 0.4286(6) 0.0919(2) 0.0411(13) Uani d . 1 1 . .
    H H8 0.6653 0.3981 0.0747 0.049 Uiso calc R 1 1 . .
    C C9 0.4511(6) 0.3490(6) 0.0865(2) 0.0374(13) Uani d . 1 1 . .
    H H9 0.4042 0.2593 0.0671 0.045 Uiso calc R 1 1 . .
    C C10 0.3682(5) 0.4021(5) 0.10954(18) 0.0348(12) Uani d . 1 1 . .
    H H10 0.2630 0.3483 0.1051 0.042 Uiso calc R 1 1 . .
    C C11 0.2541(6) 0.4024(5) 0.24997(19) 0.0365(13) Uani d . 1 1 . .
    H H11 0.3111 0.3731 0.2296 0.044 Uiso calc R 1 1 . .
    C C12 0.1780(6) 0.3163(5) 0.2920(2) 0.0383(13) Uani d . 1 1 . .
    H H12 0.1845 0.2307 0.3007 0.046 Uiso calc R 1 1 . .
    C C13 0.0928(6) 0.3568(6) 0.3209(2) 0.0452(14) Uani d . 1 1 . .
    H H13 0.0366 0.2974 0.3491 0.054 Uiso calc R 1 1 . .
    C C14 0.0903(6) 0.4854(6) 0.3082(2) 0.0425(13) Uani d . 1 1 . .
    H H14 0.0332 0.5162 0.3278 0.051 Uiso calc R 1 1 . .
    C C15 0.1714(5) 0.5678(5) 0.26678(17) 0.0282(10) Uani d . 1 1 . .
    C C16 0.1795(5) 0.7093(5) 0.25162(18) 0.0286(11) Uani d . 1 1 . .
    C C17 0.1413(6) 0.7889(6) 0.2842(2) 0.0392(13) Uani d . 1 1 . .
    H H17 0.1033 0.7519 0.3174 0.047 Uiso calc R 1 1 . .
    C C18 0.1594(7) 0.9260(6) 0.2675(2) 0.0486(15) Uani d . 1 1 . .
    H H18 0.1396 0.9862 0.2900 0.058 Uiso calc R 1 1 . .
    C C19 0.2056(6) 0.9712(6) 0.2188(2) 0.0395(13) Uani d . 1 1 . .
    H H19 0.2144 1.0613 0.2062 0.047 Uiso calc R 1 1 . .
    C C20 0.2391(5) 0.8847(5) 0.18840(19) 0.0312(11) Uani d . 1 1 . .
    H H20 0.2716 0.9171 0.1544 0.037 Uiso calc R 1 1 . .
    C C21 -0.0026(5) 0.3604(6) 0.1512(2) 0.0385(12) Uani d . 1 1 . .
    H H21 0.0053 0.3407 0.1862 0.046 Uiso calc R 1 1 . .
    C C22 -0.1253(6) 0.2570(6) 0.1241(2) 0.0435(14) Uani d . 1 1 . .
    H H22 -0.1999 0.1683 0.1400 0.052 Uiso calc R 1 1 . .
    C C23 -0.1365(6) 0.2856(6) 0.0737(2) 0.0456(14) Uani d . 1 1 . .
    H H23 -0.2178 0.2151 0.0536 0.055 Uiso calc R 1 1 . .
    C C24 -0.0301(6) 0.4160(6) 0.0526(2) 0.0405(13) Uani d . 1 1 . .
    H H24 -0.0391 0.4384 0.0180 0.049 Uiso calc R 1 1 . .
    C C25 0.0928(5) 0.5172(6) 0.08174(19) 0.0302(11) Uani d . 1 1 . .
    C C26 0.2129(5) 0.6598(5) 0.06185(18) 0.0305(11) Uani d . 1 1 . .
    C C27 0.2036(6) 0.7188(6) 0.01585(19) 0.0425(14) Uani d . 1 1 . .
    H H27 0.1168 0.6670 -0.0047 0.051 Uiso calc R 1 1 . .
    C C28 0.3202(7) 0.8532(6) -0.0003(2) 0.0453(14) Uani d . 1 1 . .
    H H28 0.3144 0.8953 -0.0320 0.054 Uiso calc R 1 1 . .
    C C29 0.4451(6) 0.9257(6) 0.0299(2) 0.0438(14) Uani d . 1 1 . .
    H H29 0.5286 1.0173 0.0193 0.053 Uiso calc R 1 1 . .
    C C30 0.4453(6) 0.8611(6) 0.07615(19) 0.0391(13) Uani d . 1 1 . .
    H H30 0.5307 0.9113 0.0974 0.047 Uiso calc R 1 1 . .
    P P1 0.6353(2) 0.34156(18) 0.26409(5) 0.0455(4) Uani d . 1 1 . .
    F F1 0.7904(4) 0.4131(6) 0.23794(18) 0.1132(18) Uani d . 1 1 . .
    F F2 0.6499(10) 0.2092(8) 0.2842(2) 0.210(4) Uani d . 1 1 . .
    F F3 0.7010(5) 0.4240(6) 0.31495(16) 0.1132(18) Uani d . 1 1 . .
    F F4 0.4748(5) 0.2696(4) 0.29142(15) 0.0856(13) Uani d . 1 1 . .
    F F5 0.6100(5) 0.4687(5) 0.24542(17) 0.0983(15) Uani d . 1 1 . .
    F F6 0.5659(6) 0.2568(6) 0.21402(18) 0.147(2) Uani d . 1 1 . .
    P P2 0.03045(17) 0.98203(18) 0.07188(5) 0.0404(4) Uani d . 1 1 . .
    F F7 0.1988(3) 1.0180(4) 0.06828(15) 0.0606(10) Uani d . 1 1 . .
    F F8 -0.0149(4) 0.8242(4) 0.09591(15) 0.0720(12) Uani d . 1 1 . .
    F F9 0.0629(4) 1.0539(3) 0.12771(11) 0.0566(9) Uani d . 1 1 . .
    F F10 -0.1379(3) 0.9457(4) 0.07615(14) 0.0608(10) Uani d . 1 1 . .
    F F11 0.0790(4) 1.1424(3) 0.04879(12) 0.0582(9) Uani d . 1 1 . .
    F F12 -0.0020(4) 0.9120(4) 0.01613(13) 0.0643(10) Uani d . 1 1 . .
loop_
    _atom_site_aniso_label
    _atom_site_aniso_U_11
    _atom_site_aniso_U_22
    _atom_site_aniso_U_33
    _atom_site_aniso_U_12
    _atom_site_aniso_U_13
    _atom_site_aniso_U_23
    Co1 0.0283(4) 0.0289(3) 0.0231(3) 0.0142(3) -0.0001(3) 0.0007(3)
    N1 0.030(2) 0.028(2) 0.026(2) 0.0130(19) -0.0016(17) 0.0015(17)
    N2 0.031(2) 0.029(2) 0.026(2) 0.0143(19) 0.0033(18) 0.0013(18)
    N3 0.032(2) 0.029(2) 0.024(2) 0.0158(19) -0.0067(18) -0.0026(17)
    N4 0.027(2) 0.029(2) 0.027(2) 0.0162(18) 0.0002(17) 0.0004(18)
    N5 0.027(2) 0.033(2) 0.026(2) 0.0156(19) -0.0062(17) -0.0019(18)
    N6 0.033(2) 0.034(2) 0.029(2) 0.017(2) -0.0004(18) 0.0030(18)
    C1 0.037(3) 0.033(3) 0.031(3) 0.020(2) 0.003(2) 0.002(2)
    C2 0.036(3) 0.031(3) 0.027(3) 0.010(2) 0.003(2) -0.003(2)
    C3 0.032(3) 0.054(4) 0.036(3) 0.017(3) -0.004(2) -0.008(3)
    C4 0.032(3) 0.049(3) 0.040(3) 0.023(3) 0.003(2) -0.007(3)
    C5 0.035(3) 0.026(2) 0.021(2) 0.016(2) -0.001(2) 0.001(2)
    C6 0.031(3) 0.026(3) 0.022(3) 0.012(2) 0.000(2) 0.001(2)
    C7 0.036(3) 0.035(3) 0.037(3) 0.020(3) 0.000(2) -0.003(2)
    C8 0.039(3) 0.041(3) 0.047(3) 0.023(3) 0.010(3) -0.003(3)
    C9 0.043(3) 0.031(3) 0.038(3) 0.018(3) 0.001(2) -0.005(2)
    C10 0.027(3) 0.030(3) 0.040(3) 0.008(2) -0.002(2) -0.003(2)
    C11 0.041(3) 0.031(3) 0.040(3) 0.020(2) 0.000(2) -0.003(2)
    C12 0.047(3) 0.026(3) 0.041(3) 0.018(3) -0.002(3) 0.006(2)
    C13 0.061(4) 0.042(3) 0.032(3) 0.026(3) 0.007(3) 0.010(3)
    C14 0.054(3) 0.050(3) 0.032(3) 0.032(3) 0.012(3) 0.008(3)
    C15 0.032(2) 0.031(3) 0.022(2) 0.016(2) -0.003(2) -0.001(2)
    C16 0.022(2) 0.030(3) 0.030(3) 0.010(2) 0.002(2) 0.003(2)
    C17 0.059(4) 0.046(3) 0.025(3) 0.036(3) 0.007(3) 0.010(3)
    C18 0.072(4) 0.053(4) 0.044(4) 0.049(3) -0.001(3) -0.004(3)
    C19 0.052(3) 0.037(3) 0.040(3) 0.030(3) -0.005(3) -0.001(3)
    C20 0.030(3) 0.032(3) 0.030(3) 0.014(2) 0.001(2) 0.006(2)
    C21 0.028(3) 0.044(3) 0.037(3) 0.014(3) 0.002(2) 0.002(2)
    C22 0.034(3) 0.041(3) 0.044(3) 0.009(3) -0.004(2) 0.004(3)
    C23 0.030(3) 0.050(4) 0.045(4) 0.011(3) -0.008(3) -0.004(3)
    C24 0.044(3) 0.052(4) 0.028(3) 0.026(3) -0.009(2) -0.003(3)
    C25 0.027(3) 0.036(3) 0.030(3) 0.018(2) 0.002(2) 0.003(2)
    C26 0.033(3) 0.038(3) 0.028(3) 0.023(2) 0.000(2) -0.004(2)
    C27 0.052(4) 0.053(4) 0.025(3) 0.028(3) -0.001(3) 0.005(3)
    C28 0.056(4) 0.055(4) 0.028(3) 0.030(3) 0.006(3) 0.010(3)
    C29 0.054(4) 0.045(3) 0.032(3) 0.025(3) 0.012(3) 0.008(2)
    C30 0.045(3) 0.042(3) 0.024(3) 0.017(3) 0.002(2) 0.002(2)
    P1 0.0655(11) 0.0525(10) 0.0310(9) 0.0388(9) 0.0047(7) 0.0015(7)
    F1 0.064(3) 0.187(5) 0.088(3) 0.062(3) 0.025(2) -0.003(3)
    F2 0.424(12) 0.227(7) 0.152(5) 0.293(9) 0.170(7) 0.125(5)
    F3 0.094(3) 0.200(5) 0.047(2) 0.075(4) -0.028(2) -0.044(3)
    F4 0.089(3) 0.077(3) 0.074(3) 0.029(2) 0.034(2) 0.009(2)
    F5 0.126(4) 0.107(4) 0.101(3) 0.087(3) 0.032(3) 0.055(3)
    F6 0.148(5) 0.124(4) 0.074(3) -0.004(4) 0.016(3) -0.057(3)
    P2 0.0351(8) 0.0404(8) 0.0340(8) 0.0101(6) -0.0021(6) -0.0015(7)
    F7 0.0390(19) 0.050(2) 0.081(3) 0.0129(16) -0.0036(18) -0.0054(18)
    F8 0.073(3) 0.0357(19) 0.087(3) 0.0123(18) 0.017(2) 0.0097(18)
    F9 0.067(2) 0.056(2) 0.0326(17) 0.0197(18) -0.0080(15) -0.0012(14)
    F10 0.0332(17) 0.068(2) 0.066(2) 0.0142(17) -0.0034(16) -0.0194(19)
    F11 0.072(2) 0.0511(19) 0.0422(19) 0.0244(19) -0.0013(18) 0.0096(16)
    F12 0.060(2) 0.072(2) 0.048(2) 0.0230(19) -0.0049(17) -0.0207(19)
_geom_special_details
;
All e.s.d.'s (except the e.s.d. in the dihedral angle between two l.s. planes)
are estimated using the full covariance matrix. The cell e.s.d.'s are taken
into account individually in the estimation of e.s.d.'s in distances, angles
and torsion angles; correlations between e.s.d.'s in cell parameters are only
used when they are defined by crystal symmetry. An approximate (isotropic)
treatment of cell e.s.d.'s is used for estimating e.s.d.'s involving l.s.
planes.
;
loop_
    _geom_bond_atom_site_label_1
    _geom_bond_atom_site_label_2
    _geom_bond_site_symmetry_2
    _geom_bond_distance
    _geom_bond_publ_flag
    Co1 N2 . 2.117(4) ?
    Co1 N3 . 2.123(4) ?
    Co1 N6 . 2.124(4) ?
    Co1 N4 . 2.124(4) ?
    Co1 N5 . 2.139(4) ?
    Co1 N1 . 2.146(4) ?
    N1 C5 . 1.342(6) ?
    N1 C1 . 1.345(6) ?
    N2 C6 . 1.340(6) ?
    N2 C10 . 1.349(6) ?
    N3 C11 . 1.336(6) ?
    N3 C15 . 1.347(6) ?
    N4 C20 . 1.335(6) ?
    N4 C16 . 1.342(6) ?
    N5 C21 . 1.324(6) ?
    N5 C25 . 1.352(6) ?
    N6 C30 . 1.324(6) ?
    N6 C26 . 1.344(6) ?
    C1 C2 . 1.368(6) ?
    C1 H1 . 0.9500 ?
    C2 C3 . 1.385(7) ?
    C2 H2 . 0.9500 ?
    C3 C4 . 1.382(7) ?
    C3 H3 . 0.9500 ?
    C4 C5 . 1.359(6) ?
    C4 H4 . 0.9500 ?
    C5 C6 . 1.493(6) ?
    C6 C7 . 1.374(6) ?
    C7 C8 . 1.378(7) ?
    C7 H7 . 0.9500 ?
    C8 C9 . 1.380(7) ?
    C8 H8 . 0.9500 ?
    C9 C10 . 1.368(7) ?
    C9 H9 . 0.9500 ?
    C10 H10 . 0.9500 ?
    C11 C12 . 1.386(7) ?
    C11 H11 . 0.9500 ?
    C12 C13 . 1.376(7) ?
    C12 H12 . 0.9500 ?
    C13 C14 . 1.385(7) ?
    C13 H13 . 0.9500 ?
    C14 C15 . 1.374(7) ?
    C14 H14 . 0.9500 ?
    C15 C16 . 1.479(6) ?
    C16 C17 . 1.374(7) ?
    C17 C18 . 1.405(7) ?
    C17 H17 . 0.9500 ?
    C18 C19 . 1.357(7) ?
    C18 H18 . 0.9500 ?
    C19 C20 . 1.366(7) ?
    C19 H19 . 0.9500 ?
    C20 H20 . 0.9500 ?
    C21 C22 . 1.379(7) ?
    C21 H21 . 0.9500 ?
    C22 C23 . 1.367(7) ?
    C22 H22 . 0.9500 ?
    C23 C24 . 1.362(7) ?
    C23 H23 . 0.9500 ?
    C24 C25 . 1.402(7) ?
    C24 H24 . 0.9500 ?
    C25 C26 . 1.469(7) ?
    C26 C27 . 1.374(6) ?
    C27 C28 . 1.375(7) ?
    C27 H27 . 0.9500 ?
    C28 C29 . 1.374(8) ?
    C28 H28 . 0.9500 ?
    C29 C30 . 1.383(7) ?
    C29 H29 . 0.9500 ?
    C30 H30 . 0.9500 ?
    P1 F6 . 1.539(5) ?
    P1 F3 . 1.542(4) ?
    P1 F2 . 1.544(5) ?
    P1 F5 . 1.545(4) ?
    P1 F1 . 1.551(4) ?
    P1 F4 . 1.609(4) ?
    P2 F12 . 1.587(4) ?
    P2 F8 . 1.587(4) ?
    P2 F10 . 1.592(3) ?
    P2 F7 . 1.592(4) ?
    P2 F11 . 1.594(4) ?
    P2 F9 . 1.596(3) ?
loop_
    _geom_angle_atom_site_label_1
    _geom_angle_atom_site_label_2
    _geom_angle_atom_site_label_3
    _geom_angle_site_symmetry_1
    _geom_angle_site_symmetry_3
    _geom_angle
    _geom_angle_publ_flag
    N2 Co1 N3 . . 96.86(15) ?
    N2 Co1 N6 . . 90.63(15) ?
    N3 Co1 N6 . . 168.13(15) ?
    N2 Co1 N4 . . 169.58(15) ?
    N3 Co1 N4 . . 77.66(14) ?
    N6 Co1 N4 . . 96.28(15) ?
    N2 Co1 N5 . . 96.15(15) ?
    N3 Co1 N5 . . 92.62(14) ?
    N6 Co1 N5 . . 77.38(15) ?
    N4 Co1 N5 . . 92.97(14) ?
    N2 Co1 N1 . . 77.02(15) ?
    N3 Co1 N1 . . 94.01(14) ?
    N6 Co1 N1 . . 96.65(15) ?
    N4 Co1 N1 . . 94.39(15) ?
    N5 Co1 N1 . . 171.00(15) ?
    C5 N1 C1 . . 118.6(4) ?
    C5 N1 Co1 . . 115.2(3) ?
    C1 N1 Co1 . . 125.9(3) ?
    C6 N2 C10 . . 117.8(4) ?
    C6 N2 Co1 . . 116.1(3) ?
    C10 N2 Co1 . . 125.6(3) ?
    C11 N3 C15 . . 118.6(4) ?
    C11 N3 Co1 . . 125.6(3) ?
    C15 N3 Co1 . . 114.3(3) ?
    C20 N4 C16 . . 118.4(4) ?
    C20 N4 Co1 . . 126.2(3) ?
    C16 N4 Co1 . . 114.6(3) ?
    C21 N5 C25 . . 118.8(4) ?
    C21 N5 Co1 . . 126.6(3) ?
    C25 N5 Co1 . . 114.1(3) ?
    C30 N6 C26 . . 118.5(4) ?
    C30 N6 Co1 . . 125.9(3) ?
    C26 N6 Co1 . . 115.5(3) ?
    N1 C1 C2 . . 123.0(5) ?
    N1 C1 H1 . . 118.5 ?
    C2 C1 H1 . . 118.5 ?
    C1 C2 C3 . . 117.9(5) ?
    C1 C2 H2 . . 121.1 ?
    C3 C2 H2 . . 121.1 ?
    C4 C3 C2 . . 119.1(5) ?
    C4 C3 H3 . . 120.5 ?
    C2 C3 H3 . . 120.5 ?
    C5 C4 C3 . . 120.0(5) ?
    C5 C4 H4 . . 120.0 ?
    C3 C4 H4 . . 120.0 ?
    N1 C5 C4 . . 121.4(4) ?
    N1 C5 C6 . . 115.3(4) ?
    C4 C5 C6 . . 123.3(4) ?
    N2 C6 C7 . . 121.7(4) ?
    N2 C6 C5 . . 115.6(4) ?
    C7 C6 C5 . . 122.6(4) ?
    C6 C7 C8 . . 119.9(5) ?
    C6 C7 H7 . . 120.0 ?
    C8 C7 H7 . . 120.0 ?
    C7 C8 C9 . . 118.6(5) ?
    C7 C8 H8 . . 120.7 ?
    C9 C8 H8 . . 120.7 ?
    C10 C9 C8 . . 118.6(5) ?
    C10 C9 H9 . . 120.7 ?
    C8 C9 H9 . . 120.7 ?
    N2 C10 C9 . . 123.2(5) ?
    N2 C10 H10 . . 118.4 ?
    C9 C10 H10 . . 118.4 ?
    N3 C11 C12 . . 122.2(5) ?
    N3 C11 H11 . . 118.9 ?
    C12 C11 H11 . . 118.9 ?
    C13 C12 C11 . . 119.0(5) ?
    C13 C12 H12 . . 120.5 ?
    C11 C12 H12 . . 120.5 ?
    C12 C13 C14 . . 118.9(5) ?
    C12 C13 H13 . . 120.5 ?
    C14 C13 H13 . . 120.5 ?
    C15 C14 C13 . . 119.1(5) ?
    C15 C14 H14 . . 120.5 ?
    C13 C14 H14 . . 120.5 ?
    N3 C15 C14 . . 122.1(4) ?
    N3 C15 C16 . . 115.2(4) ?
    C14 C15 C16 . . 122.7(4) ?
    N4 C16 C17 . . 121.6(4) ?
    N4 C16 C15 . . 115.9(4) ?
    C17 C16 C15 . . 122.5(4) ?
    C16 C17 C18 . . 118.7(5) ?
    C16 C17 H17 . . 120.6 ?
    C18 C17 H17 . . 120.6 ?
    C19 C18 C17 . . 119.0(5) ?
    C19 C18 H18 . . 120.5 ?
    C17 C18 H18 . . 120.5 ?
    C18 C19 C20 . . 118.8(5) ?
    C18 C19 H19 . . 120.6 ?
    C20 C19 H19 . . 120.6 ?
    N4 C20 C19 . . 123.3(5) ?
    N4 C20 H20 . . 118.3 ?
    C19 C20 H20 . . 118.3 ?
    N5 C21 C22 . . 123.6(5) ?
    N5 C21 H21 . . 118.2 ?
    C22 C21 H21 . . 118.2 ?
    C23 C22 C21 . . 118.1(5) ?
    C23 C22 H22 . . 120.9 ?
    C21 C22 H22 . . 120.9 ?
    C24 C23 C22 . . 119.5(5) ?
    C24 C23 H23 . . 120.3 ?
    C22 C23 H23 . . 120.3 ?
    C23 C24 C25 . . 120.1(5) ?
    C23 C24 H24 . . 119.9 ?
    C25 C24 H24 . . 119.9 ?
    N5 C25 C24 . . 119.8(4) ?
    N5 C25 C26 . . 116.5(4) ?
    C24 C25 C26 . . 123.7(5) ?
    N6 C26 C27 . . 121.2(5) ?
    N6 C26 C25 . . 115.8(4) ?
    C27 C26 C25 . . 123.0(5) ?
    C26 C27 C28 . . 119.9(5) ?
    C26 C27 H27 . . 120.1 ?
    C28 C27 H27 . . 120.1 ?
    C29 C28 C27 . . 119.1(5) ?
    C29 C28 H28 . . 120.5 ?
    C27 C28 H28 . . 120.5 ?
    C28 C29 C30 . . 117.8(5) ?
    C28 C29 H29 . . 121.1 ?
    C30 C29 H29 . . 121.1 ?
    N6 C30 C29 . . 123.4(5) ?
    N6 C30 H30 . . 118.3 ?
    C29 C30 H30 . . 118.3 ?
    F6 P1 F3 . . 178.5(3) ?
    F6 P1 F2 . . 90.5(4) ?
    F3 P1 F2 . . 89.2(4) ?
    F6 P1 F5 . . 89.3(3) ?
    F3 P1 F5 . . 90.9(3) ?
    F2 P1 F5 . . 176.2(4) ?
    F6 P1 F1 . . 88.5(3) ?
    F3 P1 F1 . . 92.9(3) ?
    F2 P1 F1 . . 92.1(4) ?
    F5 P1 F1 . . 91.7(3) ?
    F6 P1 F4 . . 91.9(3) ?
    F3 P1 F4 . . 86.6(2) ?
    F2 P1 F4 . . 88.6(3) ?
    F5 P1 F4 . . 87.6(2) ?
    F1 P1 F4 . . 179.2(3) ?
    F12 P2 F8 . . 90.4(2) ?
    F12 P2 F10 . . 90.0(2) ?
    F8 P2 F10 . . 90.2(2) ?
    F12 P2 F7 . . 90.5(2) ?
    F8 P2 F7 . . 89.4(2) ?
    F10 P2 F7 . . 179.4(2) ?
    F12 P2 F11 . . 90.7(2) ?
    F8 P2 F11 . . 178.6(2) ?
    F10 P2 F11 . . 90.6(2) ?
    F7 P2 F11 . . 89.8(2) ?
    F12 P2 F9 . . 179.4(2) ?
    F8 P2 F9 . . 90.2(2) ?
    F10 P2 F9 . . 89.79(19) ?
    F7 P2 F9 . . 89.68(19) ?
    F11 P2 F9 . . 88.70(19) ?
loop_
    _geom_torsion_atom_site_label_1
    _geom_torsion_atom_site_label_2
    _geom_torsion_atom_site_label_3
    _geom_torsion_atom_site_label_4
    _geom_torsion_site_symmetry_1
    _geom_torsion_site_symmetry_2
    _geom_torsion_site_symmetry_3
    _geom_torsion_site_symmetry_4
    _geom_torsion
    _geom_torsion_publ_flag
    N2 Co1 N1 C5 . . . . -3.2(3) ?
    N3 Co1 N1 C5 . . . . 92.9(3) ?
    N6 Co1 N1 C5 . . . . -92.3(3) ?
    N4 Co1 N1 C5 . . . . 170.8(3) ?
    N2 Co1 N1 C1 . . . . -176.9(4) ?
    N3 Co1 N1 C1 . . . . -80.8(4) ?
    N6 Co1 N1 C1 . . . . 94.0(4) ?
    N4 Co1 N1 C1 . . . . -2.9(4) ?
    N3 Co1 N2 C6 . . . . -95.6(3) ?
    N6 Co1 N2 C6 . . . . 93.7(3) ?
    N4 Co1 N2 C6 . . . . -38.0(10) ?
    N5 Co1 N2 C6 . . . . 171.0(3) ?
    N1 Co1 N2 C6 . . . . -3.0(3) ?
    N3 Co1 N2 C10 . . . . 92.5(4) ?
    N6 Co1 N2 C10 . . . . -78.3(4) ?
    N4 Co1 N2 C10 . . . . 150.0(7) ?
    N5 Co1 N2 C10 . . . . -0.9(4) ?
    N1 Co1 N2 C10 . . . . -175.0(4) ?
    N2 Co1 N3 C11 . . . . -14.2(4) ?
    N6 Co1 N3 C11 . . . . 114.6(8) ?
    N4 Co1 N3 C11 . . . . 174.8(4) ?
    N5 Co1 N3 C11 . . . . 82.4(4) ?
    N1 Co1 N3 C11 . . . . -91.5(4) ?
    N2 Co1 N3 C15 . . . . 179.9(3) ?
    N6 Co1 N3 C15 . . . . -51.3(9) ?
    N4 Co1 N3 C15 . . . . 8.9(3) ?
    N5 Co1 N3 C15 . . . . -83.6(3) ?
    N1 Co1 N3 C15 . . . . 102.5(3) ?
    N2 Co1 N4 C20 . . . . 111.0(8) ?
    N3 Co1 N4 C20 . . . . 170.1(4) ?
    N6 Co1 N4 C20 . . . . -20.3(4) ?
    N5 Co1 N4 C20 . . . . -97.9(4) ?
    N1 Co1 N4 C20 . . . . 76.9(4) ?
    N2 Co1 N4 C16 . . . . -58.6(9) ?
    N3 Co1 N4 C16 . . . . 0.5(3) ?
    N6 Co1 N4 C16 . . . . 170.2(3) ?
    N5 Co1 N4 C16 . . . . 92.5(3) ?
    N1 Co1 N4 C16 . . . . -92.7(3) ?
    N2 Co1 N5 C21 . . . . 87.5(4) ?
    N3 Co1 N5 C21 . . . . -9.7(4) ?
    N6 Co1 N5 C21 . . . . 176.8(4) ?
    N4 Co1 N5 C21 . . . . -87.5(4) ?
    N2 Co1 N5 C25 . . . . -84.1(3) ?
    N3 Co1 N5 C25 . . . . 178.7(3) ?
    N6 Co1 N5 C25 . . . . 5.2(3) ?
    N4 Co1 N5 C25 . . . . 100.9(3) ?
    N2 Co1 N6 C30 . . . . -88.2(4) ?
    N3 Co1 N6 C30 . . . . 142.5(7) ?
    N4 Co1 N6 C30 . . . . 84.0(4) ?
    N5 Co1 N6 C30 . . . . 175.7(4) ?
    N1 Co1 N6 C30 . . . . -11.1(4) ?
    N2 Co1 N6 C26 . . . . 96.2(3) ?
    N3 Co1 N6 C26 . . . . -33.1(9) ?
    N4 Co1 N6 C26 . . . . -91.6(3) ?
    N5 Co1 N6 C26 . . . . 0.1(3) ?
    N1 Co1 N6 C26 . . . . 173.2(3) ?
    C5 N1 C1 C2 . . . . -2.1(7) ?
    Co1 N1 C1 C2 . . . . 171.4(4) ?
    N1 C1 C2 C3 . . . . 0.2(7) ?
    C1 C2 C3 C4 . . . . 1.1(8) ?
    C2 C3 C4 C5 . . . . -0.4(8) ?
    C1 N1 C5 C4 . . . . 2.8(7) ?
    Co1 N1 C5 C4 . . . . -171.4(4) ?
    C1 N1 C5 C6 . . . . -177.5(4) ?
    Co1 N1 C5 C6 . . . . 8.3(5) ?
    C3 C4 C5 N1 . . . . -1.5(8) ?
    C3 C4 C5 C6 . . . . 178.7(4) ?
    C10 N2 C6 C7 . . . . 3.6(7) ?
    Co1 N2 C6 C7 . . . . -169.0(4) ?
    C10 N2 C6 C5 . . . . -179.1(4) ?
    Co1 N2 C6 C5 . . . . 8.2(5) ?
    N1 C5 C6 N2 . . . . -11.1(6) ?
    C4 C5 C6 N2 . . . . 168.7(5) ?
    N1 C5 C6 C7 . . . . 166.1(4) ?
    C4 C5 C6 C7 . . . . -14.1(7) ?
    N2 C6 C7 C8 . . . . -1.4(7) ?
    C5 C6 C7 C8 . . . . -178.4(4) ?
    C6 C7 C8 C9 . . . . -2.3(7) ?
    C7 C8 C9 C10 . . . . 3.6(8) ?
    C6 N2 C10 C9 . . . . -2.2(7) ?
    Co1 N2 C10 C9 . . . . 169.6(4) ?
    C8 C9 C10 N2 . . . . -1.4(8) ?
    C15 N3 C11 C12 . . . . 1.3(7) ?
    Co1 N3 C11 C12 . . . . -164.1(4) ?
    N3 C11 C12 C13 . . . . 1.4(8) ?
    C11 C12 C13 C14 . . . . -2.4(8) ?
    C12 C13 C14 C15 . . . . 0.8(8) ?
    C11 N3 C15 C14 . . . . -3.0(7) ?
    Co1 N3 C15 C14 . . . . 164.0(4) ?
    C11 N3 C15 C16 . . . . 176.7(4) ?
    Co1 N3 C15 C16 . . . . -16.3(5) ?
    C13 C14 C15 N3 . . . . 2.0(8) ?
    C13 C14 C15 C16 . . . . -177.7(5) ?
    C20 N4 C16 C17 . . . . -0.3(7) ?
    Co1 N4 C16 C17 . . . . 170.2(4) ?
    C20 N4 C16 C15 . . . . -179.5(4) ?
    Co1 N4 C16 C15 . . . . -9.1(5) ?
    N3 C15 C16 N4 . . . . 17.1(6) ?
    C14 C15 C16 N4 . . . . -163.2(5) ?
    N3 C15 C16 C17 . . . . -162.1(4) ?
    C14 C15 C16 C17 . . . . 17.6(7) ?
    N4 C16 C17 C18 . . . . -2.3(8) ?
    C15 C16 C17 C18 . . . . 176.9(5) ?
    C16 C17 C18 C19 . . . . 3.9(9) ?
    C17 C18 C19 C20 . . . . -2.8(9) ?
    C16 N4 C20 C19 . . . . 1.4(7) ?
    Co1 N4 C20 C19 . . . . -167.8(4) ?
    C18 C19 C20 N4 . . . . 0.2(8) ?
    C25 N5 C21 C22 . . . . 1.9(7) ?
    Co1 N5 C21 C22 . . . . -169.4(4) ?
    N5 C21 C22 C23 . . . . 0.0(8) ?
    C21 C22 C23 C24 . . . . -2.1(8) ?
    C22 C23 C24 C25 . . . . 2.4(8) ?
    C21 N5 C25 C24 . . . . -1.5(7) ?
    Co1 N5 C25 C24 . . . . 170.8(4) ?
    C21 N5 C25 C26 . . . . 178.3(4) ?
    Co1 N5 C25 C26 . . . . -9.4(5) ?
    C23 C24 C25 N5 . . . . -0.6(7) ?
    C23 C24 C25 C26 . . . . 179.6(5) ?
    C30 N6 C26 C27 . . . . -2.9(7) ?
    Co1 N6 C26 C27 . . . . 173.1(4) ?
    C30 N6 C26 C25 . . . . 179.1(4) ?
    Co1 N6 C26 C25 . . . . -4.9(5) ?
    N5 C25 C26 N6 . . . . 9.7(6) ?
    C24 C25 C26 N6 . . . . -170.5(5) ?
    N5 C25 C26 C27 . . . . -168.3(5) ?
    C24 C25 C26 C27 . . . . 11.5(7) ?
    N6 C26 C27 C28 . . . . 1.9(8) ?
    C25 C26 C27 C28 . . . . 179.8(5) ?
    C26 C27 C28 C29 . . . . 0.5(8) ?
    C27 C28 C29 C30 . . . . -1.8(8) ?
    C26 N6 C30 C29 . . . . 1.5(7) ?
    Co1 N6 C30 C29 . . . . -174.0(4) ?
    C28 C29 C30 N6 . . . . 0.8(8) ?
loop_
    _geom_hbond_atom_site_label_D
    _geom_hbond_atom_site_label_H
    _geom_hbond_atom_site_label_A
    _geom_hbond_site_symmetry_A
    _geom_hbond_distance_DH
    _geom_hbond_distance_HA
    _geom_hbond_distance_DA
    _geom_hbond_angle_DHA
    C24 H24 F2 2_554 0.95 2.49 3.324(7) 145.9
    C23 H23 F4 2_554 0.95 2.55 3.253(7) 131.4
    C18 H18 F11 3_465 0.95 2.52 3.149(6) 123.8
    C13 H13 F10 3_455 0.95 2.50 3.208(6) 131.2
    C10 H10 F11 1_545 0.95 2.51 3.265(6) 137.0
    C9 H9 F7 1_545 0.95 2.33 3.136(6) 141.8
    C7 H7 F8 1_655 0.95 2.38 3.160(7) 139.2
    C2 H2 F2 1_565 0.95 2.33 3.081(7) 135.7
_iucr_refine_instructions_details
;
TITL 12065 in P3(2)
CELL 0.71073  10.3524  10.3524  26.1404  90.000  90.000 120.000
ZERR    3.00   0.0018   0.0018   0.0064   0.000   0.000   0.000
LATT -1
SYMM -Y, X-Y, 0.66667+Z
SYMM -X+Y, -X, 0.33333+Z
SFAC C  H  N  F  P  Co
UNIT 90 72 18 36 6 3
OMIT  -2.00  52.00
L.S. 4
ACTA
BOND $H
FMAP 2
PLAN 5
TwIN 0 1 0 1 0 0 0 0 -1
CONF
HTAB
EQIV $1 x,1+y,z
HTAB C2 F2_$1
HTAB C7 F8_$2
EQIV $2 1+x,y,z
HTAB C9 F7_$3
EQIV $3 x,-1+y,z
HTAB C10 F11_$4
EQIV $4 x,-1+y,z
HTAB C13 F10_$5
EQIV $5 -1-x+y,-x,1/3+z
HTAB C18 F11_$6
EQIV $6 -1-x+y,1-x,1/3+z
HTAB C23 F4_$7
EQIV $7 -y,x-y,-1/3+z
HTAB C24 F2_$8
EQIV $8 -y,x-y,-1/3+z
WGHT  0.027900  0.000000
BASF   0.17781
FVAR  0.139210
TEMP -123
Co1    6   0.315015  0.635866  0.165429 11.000000  0.028320  0.028920 =
           0.023060  0.000690 -0.000050  0.014180
N1     3   0.540951  0.783103  0.188866 11.000000  0.029520  0.028490 =
           0.026480  0.001540 -0.001570  0.013010
N2     3   0.428622  0.527068  0.138276 11.000000  0.030560  0.028960 =
           0.025510  0.001280  0.003340  0.014340
N3     3   0.250047  0.525230  0.237144 11.000000  0.031620  0.028560 =
           0.024310 -0.002550 -0.006710  0.015810
N4     3   0.228572  0.757017  0.203985 11.000000  0.027070  0.029370 =
           0.027320  0.000370  0.000230  0.016170
N5     3   0.104779  0.485790  0.131100 11.000000  0.026610  0.033310 =
           0.026350 -0.001940 -0.006170  0.015570
N6     3   0.332574  0.732888  0.092343 11.000000  0.033450  0.034340 =
           0.029310  0.003000 -0.000450  0.017460
C1     1   0.589269  0.908577  0.216508 11.000000  0.036540  0.032870 =
           0.030910  0.002480  0.002540  0.020140
AFIX 43
H1     2   0.522043  0.944009  0.222946 11.000000 -1.200000
AFIX 0
C2     1   0.730871  0.987460  0.235769 11.000000  0.035780  0.030630 =
           0.026960 -0.003130  0.002990  0.010430
AFIX 43
H2     2   0.761740  1.075624  0.255238 11.000000 -1.200000
AFIX 0
C3     1   0.827764  0.934693  0.225979 11.000000  0.032090  0.053590 =
           0.035920 -0.007700 -0.003710  0.016660
AFIX 43
H3     2   0.926480  0.985287  0.239179 11.000000 -1.200000
AFIX 0
C4     1   0.778844  0.807437  0.196745 11.000000  0.032440  0.049170 =
           0.040110 -0.007140  0.002920  0.023090
AFIX 43
H4     2   0.844280  0.770328  0.189510 11.000000 -1.200000
AFIX 0
C5     1   0.637098  0.735375  0.178345 11.000000  0.034700  0.026040 =
           0.020930  0.000820 -0.000880  0.015630
C6     1   0.576544  0.599153  0.145654 11.000000  0.030880  0.026300 =
           0.021810  0.000850 -0.000150  0.012460
C7     1   0.666299  0.553474  0.122612 11.000000  0.035840  0.035290 =
           0.037360 -0.002610  0.000030  0.019820
AFIX 43
H7     2   0.771114  0.607896  0.127886 11.000000 -1.200000
AFIX 0
C8     1   0.604076  0.428649  0.091853 11.000000  0.038870  0.040700 =
           0.047150 -0.002630  0.010110  0.022510
AFIX 43
H8     2   0.665272  0.398081  0.074722 11.000000 -1.200000
AFIX 0
C9     1   0.451054  0.349008  0.086460 11.000000  0.042960  0.031200 =
           0.037600 -0.005320  0.001170  0.018160
AFIX 43
H9     2   0.404217  0.259286  0.067142 11.000000 -1.200000
AFIX 0
C10    1   0.368201  0.402052  0.109541 11.000000  0.027100  0.029730 =
           0.039540 -0.003220 -0.001740  0.008190
AFIX 43
H10    2   0.263034  0.348254  0.105122 11.000000 -1.200000
AFIX 0
C11    1   0.254112  0.402383  0.249970 11.000000  0.041130  0.031200 =
           0.039730 -0.003050 -0.000120  0.019940
AFIX 43
H11    2   0.311081  0.373071  0.229597 11.000000 -1.200000
AFIX 0
C12    1   0.177989  0.316316  0.292002 11.000000  0.047250  0.026000 =
           0.040870  0.005700 -0.002320  0.017780
AFIX 43
H12    2   0.184531  0.230692  0.300738 11.000000 -1.200000
AFIX 0
C13    1   0.092781  0.356757  0.320894 11.000000  0.061410  0.042130 =
           0.032120  0.010460  0.007140  0.025970
AFIX 43
H13    2   0.036567  0.297410  0.349107 11.000000 -1.200000
AFIX 0
C14    1   0.090269  0.485371  0.308190 11.000000  0.053930  0.049880 =
           0.031650  0.008030  0.012300  0.031990
AFIX 43
H14    2   0.033227  0.516190  0.327830 11.000000 -1.200000
AFIX 0
C15    1   0.171429  0.567792  0.266781 11.000000  0.032300  0.030800 =
           0.022090 -0.001350 -0.003180  0.016230
C16    1   0.179549  0.709301  0.251619 11.000000  0.022000  0.030380 =
           0.029620  0.002770  0.001930  0.010270
C17    1   0.141261  0.788911  0.284195 11.000000  0.058630  0.046380 =
           0.025290  0.010300  0.007210  0.035710
AFIX 43
H17    2   0.103258  0.751950  0.317366 11.000000 -1.200000
AFIX 0
C18    1   0.159397  0.926019  0.267503 11.000000  0.072320  0.052680 =
           0.044420 -0.003570 -0.000710  0.048860
AFIX 43
H18    2   0.139634  0.986239  0.289955 11.000000 -1.200000
AFIX 0
C19    1   0.205550  0.971173  0.218847 11.000000  0.051940  0.037060 =
           0.040190 -0.001150 -0.005430  0.030310
AFIX 43
H19    2   0.214361  1.061258  0.206188 11.000000 -1.200000
AFIX 0
C20    1   0.239114  0.884725  0.188399 11.000000  0.029630  0.032130 =
           0.030370  0.005690  0.001030  0.014300
AFIX 43
H20    2   0.271608  0.917148  0.154406 11.000000 -1.200000
AFIX 0
C21    1  -0.002593  0.360441  0.151173 11.000000  0.028150  0.044100 =
           0.037110  0.002290  0.002260  0.013550
AFIX 43
H21    2   0.005300  0.340674  0.186176 11.000000 -1.200000
AFIX 0
C22    1  -0.125288  0.256962  0.124070 11.000000  0.033890  0.040510 =
           0.043920  0.004200 -0.003770  0.009440
AFIX 43
H22    2  -0.199912  0.168304  0.139951 11.000000 -1.200000
AFIX 0
C23    1  -0.136473  0.285578  0.073722 11.000000  0.029820  0.050340 =
           0.044520 -0.004190 -0.008270  0.010940
AFIX 43
H23    2  -0.217810  0.215081  0.053647 11.000000 -1.200000
AFIX 0
C24    1  -0.030063  0.415986  0.052561 11.000000  0.044470  0.051760 =
           0.028040 -0.003330 -0.009500  0.026240
AFIX 43
H24    2  -0.039112  0.438368  0.017955 11.000000 -1.200000
AFIX 0
C25    1   0.092780  0.517247  0.081741 11.000000  0.026830  0.036100 =
           0.030350  0.002550  0.002490  0.017720
C26    1   0.212862  0.659763  0.061852 11.000000  0.033020  0.037630 =
           0.027560 -0.004440  0.000310  0.022680
C27    1   0.203614  0.718845  0.015853 11.000000  0.051690  0.053380 =
           0.025050  0.004670 -0.001030  0.028190
AFIX 43
H27    2   0.116843  0.666985 -0.004734 11.000000 -1.200000
AFIX 0
C28    1   0.320186  0.853190 -0.000335 11.000000  0.056120  0.055170 =
           0.028010  0.009620  0.005680  0.030320
AFIX 43
H28    2   0.314441  0.895266 -0.031958 11.000000 -1.200000
AFIX 0
C29    1   0.445083  0.925710  0.029868 11.000000  0.054090  0.045290 =
           0.032260  0.008480  0.012260  0.025130
AFIX 43
H29    2   0.528576  1.017269  0.019304 11.000000 -1.200000
AFIX 0
C30    1   0.445284  0.861069  0.076148 11.000000  0.044990  0.042050 =
           0.024030  0.002090  0.002500  0.017120
AFIX 43
H30    2   0.530748  0.911253  0.097429 11.000000 -1.200000
AFIX 0
P1     5   0.635350  0.341556  0.264090 11.000000  0.065540  0.052470 =
           0.031030  0.001540  0.004730  0.038840
F1     4   0.790441  0.413136  0.237940 11.000000  0.063760  0.187070 =
           0.088230 -0.003250  0.025350  0.062380
F2     4   0.649937  0.209165  0.284159 11.000000  0.424430  0.226600 =
           0.152470  0.125230  0.169910  0.293140
F3     4   0.700979  0.423987  0.314947 11.000000  0.093830  0.200260 =
           0.047290 -0.044010 -0.028110  0.074840
F4     4   0.474823  0.269593  0.291417 11.000000  0.088770  0.077340 =
           0.074050  0.008680  0.033830  0.029100
F5     4   0.610028  0.468749  0.245419 11.000000  0.125770  0.106980 =
           0.100710  0.054520  0.032110  0.087190
F6     4   0.565934  0.256815  0.214024 11.000000  0.147650  0.124130 =
           0.073530 -0.057200  0.015710 -0.003930
P2     5   0.030454  0.982032  0.071878 11.000000  0.035120  0.040440 =
           0.033990 -0.001480 -0.002130  0.010080
F7     4   0.198792  1.018042  0.068282 11.000000  0.038980  0.049800 =
           0.080520 -0.005350 -0.003620  0.012880
F8     4  -0.014918  0.824158  0.095909 11.000000  0.073360  0.035650 =
           0.087110  0.009670  0.016630  0.012300
F9     4   0.062868  1.053903  0.127708 11.000000  0.066980  0.055620 =
           0.032570 -0.001240 -0.008000  0.019680
F10    4  -0.137863  0.945654  0.076149 11.000000  0.033210  0.068130 =
           0.066260 -0.019450 -0.003380  0.014220
F11    4   0.078980  1.142426  0.048789 11.000000  0.072490  0.051080 =
           0.042190  0.009610 -0.001270  0.024370
F12    4  -0.001978  0.912037  0.016127 11.000000  0.059810  0.072190 =
           0.047690 -0.020700 -0.004900  0.022990
Q1     1   0.582300  0.162600  0.274300 11.000000  0.050000      0.29
Q2     1   0.581100  0.217900  0.235400 11.000000  0.050000      0.26
Q3     1   0.773500  0.302100  0.279500 11.000000  0.050000      0.24
Q4     1   0.212500  0.543300  0.182400 11.000000  0.050000      0.24
Q5     1   0.644300  0.457600  0.282400 11.000000  0.050000      0.24
HKLF 4
END
;
data_global
_journal_date_recd_electronic     2012-11-15
_journal_date_accepted     2012-12-09
_journal_name_full     'Acta Crystallographica, Section E'
_journal_year     2013
_journal_volume     69
_journal_issue      1
_journal_page_first     m58
_journal_page_last     m58
_journal_paper_category     QM
_journal_paper_doi     10.1107/S1600536812050234
_journal_coeditor_code     LR2090
_publ_contact_author_name     'Ayfer Mente\,s'
_publ_contact_author_address
;
Aksaray University
Faculty of Arts and Sciences
Department of Chemistry
68100 Aksaray
Turkey
;
_publ_contact_author_email     'amentes@aksaray.edu.tr'
_publ_contact_author_fax     '+903822882125'
_publ_contact_author_phone     '+905416868887'
_publ_section_title
;
Tris(2,2'-bipyridine-\k^2^<i>N</i>,<i>N</i>')cobalt(II)
bis(hexafluoridophosphate)
;
loop_
    _publ_author_name
    _publ_author_footnote
    _publ_author_address
    'Mente\,s, Ayfer' ?
; Aksaray University
  Faculty of Arts and Sciences
  Department of Chemistry,
  68100 Aksaray
  Turkey
;
    'Singh, Kuldip' ?
; Department of Chemistry
  Leicester University
  Leicester LE1 7RH
  England
;
