# Supplementary material for: Tris(2,2′-bipyridine-κ2 N,N′)cobalt(II) bis­(hexa­fluoridophosphate)
Source: Acta Crystallogr Sect E Struct Rep Online. 2012 Dec 15;69(Pt 1):m58. doi: 10.1107/S1600536812050234 (PMC3588389; doi:10.1107/S1600536812050234)
Supplement: Supplementary file 2 [file e-69-00m58-Isup2.hkl]

# 
# h,k,l, Fc-squared, Fo-squared, sigma(Fo-squared) and status flag 
# 
data_I
_shelx_title ' 12065 in P3(2)' 
_shelx_refln_list_code          4 
_shelx_F_calc_maximum      288.78 
_exptl_crystal_F_000      1233.00 
_reflns_d_resolution_high  0.8109 
 
loop_ 
 _symmetry_equiv_pos_as_xyz 
 'x, y, z' 
 '-y, x-y, z+2/3' 
 '-x+y, -x, z+1/3' 
 
_cell_length_a    10.3524 
_cell_length_b    10.3524 
_cell_length_c    26.1404 
_cell_angle_alpha  90.000 
_cell_angle_beta   90.000 
_cell_angle_gamma 120.000 
 
_shelx_F_squared_multiplier     1.000 
 
loop_ 
 _refln_index_h 
 _refln_index_k 
 _refln_index_l 
 _refln_F_squared_calc 
 _refln_F_squared_meas 
 _refln_F_squared_sigma 
 _refln_observed_status 
  -1   1 -32       39.44       84.63     65.53 o 
   0   1 -32       74.27       52.12     58.83 o 
  -1   1 -31       28.92       23.94     37.17 o 
   0   1 -31       13.54       -3.61     31.52 o 
   1   1 -31       32.87       72.76     59.86 o 
  -3   2 -31       16.79       21.67     50.05 o 
  -2   2 -31       22.93       38.20     32.96 o 
  -1   2 -31       39.15       41.45     41.41 o 
   0   2 -31      106.22       45.10     41.16 o 
   1   2 -31      208.62      148.10     89.79 o 
  -3   3 -31      100.37      100.74     53.80 o 
  -2   3 -31       28.25       33.64     32.88 o 
  -1   3 -31       78.25      108.51     52.91 o 
   0   3 -31        7.62        6.19     49.54 o 
   0   0 -30      373.76      462.87    133.65 o 
  -1   1 -30      117.97      116.67     77.66 o 
   0   1 -30      453.51      387.97     82.82 o 
   1   1 -30      936.03      718.82    173.38 o 
  -3   2 -30      530.07      379.28    129.52 o 
  -2   2 -30      976.70     1629.35    883.17 o 
   0   2 -30       83.95      107.66     58.57 o 
   1   2 -30      245.95      207.44     98.04 o 
   2   2 -30      560.12      524.32    162.80 o 
  -4   3 -30      279.24      222.92    107.33 o 
  -3   3 -30      597.51      541.08    351.41 o 
  -2   3 -30      267.90      350.68    124.10 o 
  -1   3 -30      214.61      281.13     74.82 o 
   0   3 -30      228.75      131.07     85.14 o 
   1   3 -30       50.81       -6.71     44.38 o 
  -4   4 -30        7.15       -9.97     28.99 o 
  -3   4 -30      135.70      171.71     60.96 o 
  -2   4 -30      327.25      432.72    161.51 o 
  -1   4 -30        6.22       26.56     44.63 o 
   0   4 -30      198.11      170.20     99.59 o 
  -1   1 -29       10.44       -5.55     29.59 o 
   0   1 -29       19.15       20.92     37.21 o 
   1   1 -29      200.08      160.48     80.50 o 
  -3   2 -29       19.30       31.48     44.38 o 
  -2   2 -29      124.48      120.90     49.32 o 
  -1   2 -29      136.12       93.98     45.66 o 
   0   2 -29      107.54       83.08     59.86 o 
   1   2 -29       44.07       33.54     51.09 o 
   2   2 -29      113.69      122.10     56.50 o 
  -5   3 -29       37.20       34.57     54.18 o 
  -4   3 -29       46.09       17.54     58.83 o 
  -3   3 -29      117.33       71.45     42.51 o 
  -2   3 -29       35.78        9.08     40.77 o 
  -1   3 -29       35.79       78.95     59.34 o 
   0   3 -29       17.62        8.77     45.41 o 
   1   3 -29       25.79       21.88     43.05 o 
   2   3 -29      123.79       61.14     47.07 o 
  -5   4 -29       61.72       71.73     74.31 o 
  -4   4 -29      121.10       93.92     57.28 o 
  -3   4 -29       51.66      118.02     78.44 o 
  -2   4 -29       64.61       79.71     54.73 o 
  -1   4 -29       33.68       46.89     43.71 o 
   0   4 -29       18.82       41.54     35.11 o 
   1   4 -29      243.25      272.41     85.26 o 
  -4   5 -29       25.74       40.08     42.05 o 
  -3   5 -29      137.18       95.36     51.48 o 
  -2   5 -29       73.87      101.12     59.86 o 
  -1   5 -29      227.04      219.16     76.17 o 
  -1   1 -28      127.60      151.91     45.16 o 
   0   1 -28       61.32       52.76     33.83 o 
   1   1 -28       53.56       75.39     38.91 o 
  -3   2 -28      233.65      212.80     61.20 o 
  -2   2 -28      215.69      114.81     45.97 o 
  -1   2 -28      130.75       59.86     56.76 o 
   0   2 -28       73.35       96.50     63.99 o 
   1   2 -28      357.53      246.41     98.56 o 
   2   2 -28       54.97       84.79     43.93 o 
  -5   3 -28      180.08      182.67    101.14 o 
  -4   3 -28       10.10       25.80     52.12 o 
  -3   3 -28      108.63       80.25     45.79 o 
  -2   3 -28      181.33      244.49    138.55 o 
  -1   3 -28      351.37      328.19    110.94 o 
   0   3 -28       61.28       58.83     60.89 o 
   1   3 -28       17.19       39.73     32.91 o 
   2   3 -28      131.98      123.49     61.79 o 
   3   3 -28       36.10        4.46     44.01 o 
  -6   4 -28       21.46       46.44     84.63 o 
  -5   4 -28       67.56       27.35     51.60 o 
  -4   4 -28       50.07       85.09     41.39 o 
  -3   4 -28       15.81       39.55     35.34 o 
  -2   4 -28       31.46       22.97     32.38 o 
  -1   4 -28       32.31       40.11     41.13 o 
   0   4 -28       41.93       48.76     39.75 o 
   1   4 -28       23.08       47.95     47.33 o 
   2   4 -28      286.96      251.12     82.63 o 
  -5   5 -28       20.00       -0.52     38.19 o 
  -4   5 -28       72.53       58.00     40.24 o 
  -3   5 -28       78.01       66.55     45.16 o 
  -2   5 -28      136.31      153.72     90.56 o 
  -1   5 -28       45.14       36.80     37.54 o 
   0   5 -28      191.94      151.86     50.92 o 
  -4   6 -28       37.89       45.49     42.04 o 
  -3   6 -28       24.14       -1.42     32.72 o 
  -2   6 -28      170.45      128.98     51.45 o 
   0   0 -27      407.01      365.86    118.68 o 
  -1   1 -27      564.46      626.11     83.41 o 
   0   1 -27     1061.52      996.04    136.98 o 
   1   1 -27      483.79      555.37     76.10 o 
  -3   2 -27      312.10      423.13     69.22 o 
  -2   2 -27      967.01      563.50    149.13 o 
  -1   2 -27      809.08      619.23    146.03 o 
   0   2 -27      965.89      950.00    185.77 o 
   1   2 -27     1143.24     1353.01    228.60 o 
   2   2 -27       46.00      120.75     71.21 o 
  -5   3 -27      180.38      139.84     84.63 o 
  -4   3 -27      618.73      488.88     90.11 o 
  -3   3 -27       20.39       20.30     39.17 o 
  -2   3 -27      702.04      709.21    135.46 o 
   0   3 -27      438.54      475.02    141.91 o 
   1   3 -27       70.45       90.70     61.66 o 
   2   3 -27      459.81      478.74     99.69 o 
   3   3 -27       74.49      104.24     55.47 o 
  -6   4 -27      403.58      447.91    146.03 o 
  -5   4 -27       83.53       48.65     33.31 o 
  -4   4 -27      135.51      189.65     63.99 o 
  -3   4 -27      951.88     1271.48    212.60 o 
  -2   4 -27      148.99      111.01     62.18 o 
  -1   4 -27      109.17      148.35     40.92 o 
   0   4 -27      409.75      520.76     97.62 o 
   1   4 -27      319.39      276.75     75.30 o 
   2   4 -27      190.85      201.57     72.50 o 
  -6   5 -27       53.10       97.53     59.34 o 
  -5   5 -27      516.28      669.52    109.91 o 
  -4   5 -27       59.01       63.35     42.78 o 
  -3   5 -27      357.98      326.79     73.91 o 
  -2   5 -27      419.01      288.41     71.78 o 
  -1   5 -27      128.71      104.87     41.86 o 
   0   5 -27      169.55      131.88     50.44 o 
   1   5 -27      514.73      532.40     89.14 o 
  -6   6 -27        7.06       -6.71     35.61 o 
  -5   6 -27       92.32      119.91     62.95 o 
  -4   6 -27      506.86      485.42    242.27 o 
  -3   6 -27       83.13       92.10     47.18 o 
  -2   6 -27      238.11      291.80     63.67 o 
  -1   6 -27      339.20      327.72     71.68 o 
   0   6 -27       68.82       50.25     42.41 o 
  -1   1 -26      268.85      308.35     59.41 o 
   0   1 -26      200.45      188.64     48.82 o 
   1   1 -26      103.22       76.29     43.05 o 
  -3   2 -26      105.85       98.59     41.10 o 
  -2   2 -26       48.85       37.44     34.75 o 
  -1   2 -26      109.99       72.76     65.02 o 
   0   2 -26      216.73      274.01    105.27 o 
   1   2 -26      203.95      161.09     69.40 o 
   2   2 -26       34.04      212.08    100.11 o 
  -5   3 -26       90.53      108.36     78.44 o 
  -4   3 -26       84.45      115.39     50.51 o 
  -3   3 -26      290.15      289.03     69.24 o 
  -2   3 -26       78.43      116.84    113.01 o 
  -1   3 -26       72.64       97.53     67.08 o 
   0   3 -26       92.03       18.98     47.22 o 
   1   3 -26       90.87      115.61     58.35 o 
   2   3 -26      190.78      247.88     74.48 o 
   3   3 -26       75.37       92.88     58.31 o 
  -7   4 -26       35.47       45.93     46.44 o 
  -6   4 -26       53.95        1.03     36.64 o 
  -5   4 -26      147.04       45.93     47.47 o 
  -4   4 -26      207.18      186.03     57.13 o 
  -3   4 -26       89.89       64.65     44.62 o 
  -2   4 -26       12.81       -2.65     38.70 o 
  -1   4 -26       40.67       37.54     32.76 o 
   0   4 -26      198.07      147.87     57.08 o 
   1   4 -26      102.72      140.90     57.83 o 
   2   4 -26       42.53       26.55     33.58 o 
   3   4 -26      378.54      314.63     88.50 o 
  -7   5 -26      116.36      129.01     75.34 o 
  -6   5 -26      195.16      438.10    109.40 o 
  -5   5 -26      374.09      397.08     85.40 o 
  -4   5 -26      193.17      242.68     63.66 o 
  -3   5 -26       35.50       18.60     38.26 o 
  -2   5 -26      401.28     1882.78   1388.94 o 
  -1   5 -26      365.89      268.17     58.19 o 
   0   5 -26      134.53      143.76     46.00 o 
   1   5 -26      113.84       83.94     34.96 o 
   2   5 -26       67.95       76.45     38.84 o 
  -6   6 -26       87.07      101.39     39.71 o 
  -5   6 -26      145.58      173.65     60.63 o 
  -4   6 -26      112.98      145.81     50.70 o 
  -3   6 -26       97.53      138.02     44.36 o 
  -2   6 -26      107.95       85.06     38.03 o 
  -1   6 -26      481.17      503.98     83.29 o 
   0   6 -26      198.27      168.53     48.23 o 
  -5   7 -26      132.78      106.85     48.02 o 
  -4   7 -26      103.23      131.84     60.89 o 
  -3   7 -26      331.87      321.06     68.94 o 
  -2   7 -26      221.76      158.04     51.96 o 
  -1   1 -25      202.73      195.32     47.27 o 
   0   1 -25      100.32       89.85     38.34 o 
   1   1 -25      132.74      174.78     60.02 o 
  -3   2 -25      143.97      202.00     50.07 o 
  -2   2 -25      186.61      195.06     81.02 o 
  -1   2 -25       40.06       51.60     62.95 o 
   0   2 -25      382.23      500.71    138.04 o 
   1   2 -25      524.08      513.34     95.71 o 
   2   2 -25      395.19      421.07    124.88 o 
  -5   3 -25      454.79      502.60    145.52 o 
  -4   3 -25      189.95      154.42     44.15 o 
  -3   3 -25       50.75       66.96     47.47 o 
  -2   3 -25      238.59      311.30     96.24 o 
  -1   3 -25      487.85      439.14     86.03 o 
   0   3 -25      505.89      538.26     97.70 o 
   1   3 -25      557.78      558.17    101.24 o 
   2   3 -25      102.47       81.43     47.96 o 
   3   3 -25      482.11      306.52    107.33 o 
  -7   4 -25      140.67      141.39     74.82 o 
  -6   4 -25      153.71      105.78     59.86 o 
  -5   4 -25      214.73      249.75     82.05 o 
  -4   4 -25      118.16      167.64     53.99 o 
  -3   4 -25      173.39      161.11     58.33 o 
  -2   4 -25      234.13      233.07     53.39 o 
  -1   4 -25      252.37      299.58     61.06 o 
   0   4 -25       18.49       39.52     41.62 o 
   1   4 -25       34.90       17.37     33.18 o 
   2   4 -25      172.72      166.29     49.59 o 
   3   4 -25       33.17       -1.92     42.28 o 
   4   4 -25      261.99      263.82     70.09 o 
  -7   5 -25      461.25      399.40    124.88 o 
  -6   5 -25      145.74      101.66     47.99 o 
  -5   5 -25      114.40      165.36     50.20 o 
  -4   5 -25      257.92      258.78     64.54 o 
  -3   5 -25      244.19      296.51     68.76 o 
  -2   5 -25      156.34      129.68     41.17 o 
  -1   5 -25       12.31       43.08     31.75 o 
   0   5 -25      498.02      507.60     84.51 o 
   1   5 -25       32.64       16.09     25.65 o 
   2   5 -25       61.23       22.79     30.55 o 
  -7   6 -25      110.45      126.94     66.57 o 
  -6   6 -25      477.38      524.85     99.85 o 
  -5   6 -25      192.91      192.79     54.19 o 
  -4   6 -25       43.82       61.66     39.81 o 
  -3   6 -25      240.82      248.21     54.48 o 
  -2   6 -25      283.12      319.87     62.14 o 
  -1   6 -25       25.55       57.45     36.20 o 
   0   6 -25       13.14       -7.80     30.89 o 
   1   6 -25      111.62       80.16     32.56 o 
  -6   7 -25       72.28       57.24     41.27 o 
  -5   7 -25      328.52      287.25     86.43 o 
  -4   7 -25      133.80      136.47     41.27 o 
  -3   7 -25       27.27       28.09     28.65 o 
  -2   7 -25       46.72       82.31     45.31 o 
  -1   7 -25      118.20       48.03     31.95 o 
  -4   8 -25      106.09       98.42     44.16 o 
   0   0 -24      316.70      274.52    100.11 o 
  -1   1 -24     1516.75     1518.07    146.13 o 
   0   1 -24      188.08      174.23     61.01 o 
   1   1 -24      392.39      441.90     83.19 o 
  -3   2 -24     1597.71     1881.22    160.24 o 
  -2   2 -24      668.83      686.64     97.99 o 
  -1   2 -24      379.52      486.19     82.44 o 
   0   2 -24     1356.87     1362.80    155.20 o 
   1   2 -24      390.98      478.15     83.88 o 
   2   2 -24      346.79      343.60     75.14 o 
  -5   3 -24     1216.50     1202.85    218.28 o 
  -4   3 -24      271.55      341.92     70.25 o 
  -3   3 -24      258.19      354.67     70.52 o 
  -2   3 -24     1510.40     1394.20    145.36 o 
  -1   3 -24      407.16      420.02     81.55 o 
   0   3 -24       78.90       63.80     42.65 o 
   2   3 -24      390.58      344.82     82.94 o 
   3   3 -24      169.65      223.95     87.21 o 
  -7   4 -24      257.76      213.63     87.72 o 
  -6   4 -24       81.97       92.37     61.41 o 
  -5   4 -24      499.90      551.26     87.13 o 
  -4   4 -24     1091.63     1134.44    129.23 o 
  -3   4 -24      321.67      331.68     76.95 o 
  -2   4 -24      458.95      435.01     68.65 o 
  -1   4 -24     1154.70     1132.70    114.35 o 
   0   4 -24      108.93      144.12     55.51 o 
   1   4 -24      261.53      272.95     73.69 o 
   2   4 -24      435.57      413.94    139.33 o 
   3   4 -24      146.55      143.30     61.46 o 
   4   4 -24      129.87      136.26     59.29 o 
  -8   5 -24       35.54       23.22     50.05 o 
  -7   5 -24      171.32       90.30     68.11 o 
  -5   5 -24      514.87      630.88     92.93 o 
  -4   5 -24      829.79      941.74    172.87 o 
  -3   5 -24     1003.67     1116.30    105.30 o 
  -2   5 -24      329.44      237.57     53.11 o 
  -1   5 -24      260.24      240.12     55.71 o 
   0   5 -24      915.09     1136.41    147.05 o 
   1   5 -24      158.35      162.80     45.64 o 
   2   5 -24       13.55       20.18     32.09 o 
   3   5 -24      189.05      157.07     60.77 o 
  -8   6 -24      218.20      212.60     79.98 o 
  -7   6 -24      201.61      150.68     62.44 o 
  -6   6 -24      115.13      145.70     49.28 o 
  -5   6 -24      604.66      572.17    149.39 o 
  -4   6 -24      225.58      245.64     52.22 o 
  -3   6 -24      160.63      167.03     43.96 o 
  -2   6 -24      301.70      301.95     59.98 o 
  -1   6 -24      261.20      277.72     62.94 o 
   0   6 -24      354.56      293.07     62.20 o 
   1   6 -24      109.05      112.14     37.76 o 
   2   6 -24       35.43       13.31     25.82 o 
  -7   7 -24      248.28      254.14     62.28 o 
  -6   7 -24       61.48       77.74     40.69 o 
  -5   7 -24       31.44        2.65     29.29 o 
  -4   7 -24      316.53      331.76     59.57 o 
  -3   7 -24      146.64      162.94     47.22 o 
  -2   7 -24       48.87       25.78     31.31 o 
  -1   7 -24      185.94      144.09     45.86 o 
   0   7 -24      121.35      141.00     39.75 o 
  -6   8 -24       53.06       99.71     49.02 o 
  -5   8 -24        9.34       29.37     31.46 o 
  -4   8 -24      142.60      164.06     49.13 o 
  -3   8 -24      108.92      111.83     44.61 o 
  -2   8 -24       36.55       49.63     34.49 o 
  -1   1 -23       43.65       39.04     31.40 o 
   0   1 -23      119.33      130.72     38.87 o 
   1   1 -23      203.35      179.71     55.39 o 
  -3   2 -23      269.53      319.41     56.85 o 
  -2   2 -23        4.17       -5.95     30.21 o 
  -1   2 -23       80.39      143.02     37.60 o 
   0   2 -23      346.17      318.15     55.86 o 
   1   2 -23      374.07      471.26     76.84 o 
   2   2 -23      329.42      355.59     72.43 o 
  -5   3 -23     1501.97     1388.80    150.16 o 
  -4   3 -23      370.68      515.56     80.44 o 
  -3   3 -23       38.93       47.49     37.13 o 
  -2   3 -23     1001.65      888.40     90.17 o 
  -1   3 -23      239.04      198.77     56.72 o 
   0   3 -23      388.02      384.30     83.13 o 
   1   3 -23      254.06      320.88     79.62 o 
   2   3 -23      119.70       74.82     68.63 o 
   3   3 -23       36.33       -6.71     50.05 o 
  -7   4 -23      418.65      477.32    140.36 o 
  -6   4 -23      201.69      157.37    105.78 o 
  -5   4 -23      257.43      301.55     65.49 o 
  -4   4 -23      166.23      289.73     82.05 o 
  -3   4 -23      134.85      132.10     52.16 o 
  -2   4 -23      405.86      437.51     68.19 o 
  -1   4 -23      213.90      195.98     74.78 o 
   0   4 -23        2.43       37.45     46.24 o 
   1   4 -23      142.60      124.31     56.80 o 
   2   4 -23      179.05      195.52     63.47 o 
   3   4 -23      137.02       87.06     69.15 o 
   4   4 -23       49.10       97.01     58.83 o 
  -8   5 -23      202.36      123.85     76.37 o 
  -7   5 -23        1.96       16.00     39.22 o 
  -6   5 -23      245.47      249.33     58.42 o 
  -5   5 -23       30.02       86.74     39.75 o 
  -4   5 -23      186.41      154.67     55.84 o 
  -3   5 -23      831.08      882.90     95.17 o 
  -2   5 -23      568.55      556.08     77.68 o 
  -1   5 -23      376.71      355.03     64.56 o 
   0   5 -23      231.39      233.34     54.31 o 
   1   5 -23      129.51      172.45     47.62 o 
   2   5 -23       40.62        5.20     25.66 o 
   3   5 -23      189.13      127.76     61.19 o 
  -7   6 -23      108.65      152.23     62.44 o 
  -6   6 -23       44.77       23.85     30.45 o 
  -5   6 -23      107.43       71.96     37.31 o 
  -4   6 -23      241.09      278.54     61.33 o 
  -3   6 -23      146.75      110.03     39.36 o 
  -2   6 -23      448.43      396.08     67.22 o 
  -1   6 -23      468.25      456.70     76.17 o 
   0   6 -23        6.84       26.71     28.83 o 
   1   6 -23      126.04       90.68     33.95 o 
   2   6 -23      167.97      190.54     48.42 o 
  -8   7 -23      253.09      252.33     80.50 o 
  -7   7 -23      239.27      297.28     64.53 o 
  -6   7 -23       57.80       51.14     36.38 o 
  -5   7 -23       14.27       11.15     24.80 o 
  -4   7 -23      284.28      362.43     60.84 o 
  -3   7 -23      199.09      196.58     51.03 o 
  -2   7 -23       18.86       10.74     29.34 o 
  -1   7 -23      231.70      182.86     83.51 o 
   0   7 -23       53.13       96.73     35.75 o 
   1   7 -23       27.91       -4.13     26.95 o 
  -7   8 -23       90.89       64.41     37.79 o 
  -6   8 -23      200.09      159.60     92.11 o 
  -5   8 -23      173.50      164.43     43.91 o 
  -4   8 -23       66.06       60.55     35.47 o 
  -3   8 -23      208.36      218.65     55.17 o 
  -2   8 -23      163.10      159.23     47.43 o 
  -1   8 -23       14.69       16.69     26.09 o 
  -1   1 -22       74.36       69.64     43.31 o 
   0   1 -22       26.30       67.36     39.58 o 
   1   1 -22       65.99       75.45     41.75 o 
  -3   2 -22       13.75       20.34     31.48 o 
  -2   2 -22      132.96      361.73    109.40 o 
  -1   2 -22      210.30      245.95     43.43 o 
   0   2 -22      101.22      143.02     39.26 o 
   1   2 -22      146.10      161.72     41.97 o 
   2   2 -22      312.58      466.70     80.69 o 
  -5   3 -22      788.62      700.28    165.13 o 
  -4   3 -22      300.60      307.68     62.56 o 
  -3   3 -22      971.71      970.25    112.48 o 
  -2   3 -22       49.55       56.65     33.17 o 
  -1   3 -22       90.48       74.19     41.84 o 
   0   3 -22      719.98      695.84    233.24 o 
   1   3 -22       71.48      113.48     59.44 o 
   2   3 -22      187.51      269.36     93.92 o 
   3   3 -22      154.23      118.68     68.63 o 
  -7   4 -22      316.24      270.40    106.30 o 
  -6   4 -22      742.60      665.15    116.62 o 
  -5   4 -22      710.96      802.88     98.19 o 
  -4   4 -22      331.69      356.65     74.61 o 
  -3   4 -22      202.32      209.78     45.09 o 
  -2   4 -22      736.97      773.66     87.54 o 
  -1   4 -22      267.61      295.66     62.08 o 
   0   4 -22       59.61       81.86     51.35 o 
   1   4 -22      227.13      311.62     80.64 o 
   2   4 -22       73.78       34.00     42.51 o 
   3   4 -22      328.26      279.92     74.73 o 
   4   4 -22       99.84       31.48     51.09 o 
  -9   5 -22       36.22       80.50     55.73 o 
  -8   5 -22      351.08      192.48     83.08 o 
  -7   5 -22      201.26      155.32     59.34 o 
  -6   5 -22      283.95      324.81     62.03 o 
  -5   5 -22     1243.42     1418.03    197.64 o 
  -4   5 -22      936.16      854.20     93.24 o 
  -3   5 -22      531.62      574.71     76.83 o 
  -2   5 -22      536.28      466.14     70.92 o 
  -1   5 -22      367.68      386.09     70.24 o 
   0   5 -22      169.43      153.57     52.74 o 
   1   5 -22      565.39      471.23     74.90 o 
   2   5 -22      125.88      126.67     43.11 o 
   3   5 -22       20.35       46.81     43.20 o 
   4   5 -22      179.96      125.33     53.90 o 
  -9   6 -22      173.16      138.81     76.89 o 
  -8   6 -22       93.82      130.04     57.28 o 
  -7   6 -22      476.55      513.96    111.46 o 
  -6   6 -22      220.78      145.76     45.98 o 
  -5   6 -22      553.40      484.60     84.62 o 
  -4   6 -22      369.40      408.31     63.34 o 
  -3   6 -22      275.06      242.28     51.88 o 
  -2   6 -22       51.62       22.81     27.40 o 
  -1   6 -22      596.19      586.36     83.24 o 
   0   6 -22      574.50      509.51    114.04 o 
   1   6 -22       25.42       38.72     32.09 o 
   2   6 -22      146.92      139.59     42.21 o 
   3   6 -22      137.38      153.19     41.39 o 
  -8   7 -22      207.75      168.22     68.11 o 
  -7   7 -22       65.05       73.08     36.18 o 
  -6   7 -22      415.22      413.03     78.69 o 
  -5   7 -22      282.10      306.57     53.91 o 
  -4   7 -22      100.98      144.08     41.83 o 
  -3   7 -22      216.97      193.13     47.63 o 
  -2   7 -22      191.18      186.52     46.96 o 
  -1   7 -22       74.96       58.39     30.02 o 
   0   7 -22      347.14      247.05     54.48 o 
   1   7 -22      266.73      174.11     43.94 o 
  -8   8 -22      521.18      534.06    201.76 o 
  -7   8 -22      240.18      232.71     62.96 o 
  -6   8 -22       22.85       40.54     28.94 o 
  -5   8 -22      114.21      113.23     37.33 o 
  -4   8 -22      160.13      166.48     49.33 o 
  -3   8 -22       91.13      109.88     39.24 o 
  -2   8 -22       43.49       28.22     30.41 o 
  -1   8 -22      215.87      212.84     50.09 o 
   0   8 -22        8.63      -22.49     22.86 o 
  -6   9 -22       55.80       76.05     52.71 o 
  -5   9 -22       20.60       26.40     32.07 o 
  -4   9 -22      111.91      121.36     41.04 o 
  -3   9 -22      104.28      110.06     41.96 o 
   0   0 -21     2802.28     2850.50    266.27 o 
  -1   1 -21      264.78      261.51     43.61 o 
   0   1 -21      194.44      234.87     55.23 o 
   1   1 -21     4288.65     4439.85    310.13 o 
  -3   2 -21      874.10      990.66    110.42 o 
  -2   2 -21     1108.72     1250.18    114.28 o 
  -1   2 -21     3268.23     3316.26    157.94 o 
   0   2 -21      288.88      351.15     55.41 o 
   1   2 -21      107.21       89.14     37.86 o 
   2   2 -21     2266.74     2332.04    136.10 o 
  -5   3 -21      315.93      308.72     65.70 o 
  -4   3 -21      970.43     1132.18    115.36 o 
  -3   3 -21     4818.73     5141.12    359.67 o 
  -2   3 -21      921.60      926.45     88.14 o 
  -1   3 -21      313.35      314.27     68.25 o 
   0   3 -21     1105.64     1184.92    134.59 o 
   1   3 -21      314.14      284.57     72.18 o 
   2   3 -21       57.68       53.15     57.79 o 
   3   3 -21     1116.58     1087.77    200.73 o 
  -7   4 -21      240.48      249.24    100.11 o 
  -6   4 -21      365.71      406.11     91.34 o 
  -5   4 -21     1172.16     1217.23    118.38 o 
  -4   4 -21      642.03      623.28     88.96 o 
  -3   4 -21      677.32      761.26     81.62 o 
  -2   4 -21     1321.07     1386.92    113.50 o 
  -1   4 -21       49.53       82.17     37.30 o 
   0   4 -21       52.64       34.80     42.89 o 
   1   4 -21     2122.16     1809.69    246.14 o 
   2   4 -21      248.77      209.86     70.92 o 
   3   4 -21      633.50      574.27    110.17 o 
   4   4 -21      258.59      229.11     88.24 o 
  -9   5 -21      145.58      192.48     84.11 o 
  -8   5 -21       71.48       57.28     62.44 o 
  -7   5 -21      111.46       86.69     54.70 o 
  -6   5 -21       52.79       67.79     38.44 o 
  -5   5 -21       56.95       93.93     40.19 o 
  -4   5 -21     2353.17     2186.04    216.21 o 
  -3   5 -21      473.54      408.97     64.64 o 
  -2   5 -21       62.56       48.32     31.89 o 
  -1   5 -21     1282.17     1373.97    124.43 o 
   0   5 -21     1557.03     1551.89    135.33 o 
   1   5 -21      162.29      128.91     42.71 o 
   2   5 -21      281.52      238.86     54.74 o 
   3   5 -21      242.25      299.38     81.12 o 
   4   5 -21       90.52      171.71     60.07 o 
  -9   6 -21      130.74       97.01     77.40 o 
  -8   6 -21      150.20      173.90     65.53 o 
  -7   6 -21      106.84       86.41     45.41 o 
  -6   6 -21      391.88      334.65     69.56 o 
  -5   6 -21      164.05      146.59     57.52 o 
  -4   6 -21      572.75      565.48     93.03 o 
  -3   6 -21      595.73      568.27     78.99 o 
  -2   6 -21       63.24      100.68     41.44 o 
  -1   6 -21      263.63      227.94     55.37 o 
   0   6 -21      697.60      597.75     85.61 o 
   1   6 -21      182.45      214.07     52.70 o 
   2   6 -21      119.35      141.19     44.13 o 
   3   6 -21      161.65      140.30     36.95 o 
  -9   7 -21       41.19       69.66     44.38 o 
  -8   7 -21      199.45      230.66     71.21 o 
  -7   7 -21      361.45      370.80     69.43 o 
  -6   7 -21      146.47      183.69     44.63 o 
  -5   7 -21      165.44      163.15     42.43 o 
  -4   7 -21      275.27      269.43     61.32 o 
  -3   7 -21      284.66      395.11     67.72 o 
  -2   7 -21      272.97      374.86     64.74 o 
  -1   7 -21      317.55      246.37     52.12 o 
   0   7 -21      228.79      212.30     50.31 o 
   1   7 -21       67.63        1.83     25.90 o 
   2   7 -21       58.38       80.27     37.41 o 
  -8   8 -21       76.99       61.58     35.19 o 
  -7   8 -21      348.75      265.05     93.14 o 
  -6   8 -21      258.50      296.39     52.78 o 
  -5   8 -21       36.20       68.63     31.99 o 
  -4   8 -21      148.41      149.34     42.94 o 
  -3   8 -21      256.07      230.23     48.86 o 
  -2   8 -21      245.65      174.04     45.92 o 
  -1   8 -21      110.49       73.06     33.41 o 
   0   8 -21       59.11       41.05     31.93 o 
  -7   9 -21       31.86       33.12     31.18 o 
  -6   9 -21      105.54      122.30     39.03 o 
  -5   9 -21       84.04       58.14     33.01 o 
  -4   9 -21      106.23      121.72     42.10 o 
  -3   9 -21       97.90      122.26     41.76 o 
  -2   9 -21       27.68       49.17     28.17 o 
  -1   1 -20       40.31       52.71     26.54 o 
   0   1 -20       93.74      117.03     38.82 o 
   1   1 -20      299.95      313.19     61.37 o 
  -3   2 -20      174.41      198.29     51.78 o 
  -2   2 -20       61.61       47.20     29.76 o 
  -1   2 -20      402.40      450.76     55.34 o 
   0   2 -20     1009.90      975.39     89.86 o 
   1   2 -20      107.44      103.63     33.64 o 
   2   2 -20      316.12      362.69     53.10 o 
  -5   3 -20      552.29      541.30     63.47 o 
  -4   3 -20      119.63      100.85     40.27 o 
  -3   3 -20      724.67      763.71     72.72 o 
  -2   3 -20      507.70      466.73     60.59 o 
  -1   3 -20      272.50      319.68     71.08 o 
   0   3 -20     1070.20     1151.24    186.28 o 
   1   3 -20      569.91      547.38     94.24 o 
   2   3 -20      160.86      133.13     63.99 o 
   3   3 -20      376.25      365.86    116.10 o 
  -7   4 -20      631.35      540.79    146.55 o 
  -6   4 -20      187.52      244.59     73.28 o 
  -5   4 -20      325.46      296.96     59.05 o 
  -4   4 -20      371.64      422.37     57.35 o 
  -3   4 -20       98.20       86.71     35.13 o 
  -2   4 -20      596.49      579.51     72.33 o 
  -1   4 -20      287.79      293.04     57.47 o 
   0   4 -20     1482.98     1300.12    143.17 o 
   1   4 -20      490.30      527.14     98.06 o 
   2   4 -20      378.07      349.27     83.01 o 
   3   4 -20       68.11      106.82     74.31 o 
   4   4 -20      330.88      378.76    118.68 o 
  -9   5 -20       87.97      173.38     80.50 o 
  -8   5 -20      121.13       49.54     66.05 o 
  -7   5 -20      723.39      705.40    128.49 o 
  -6   5 -20      548.82      560.65     78.45 o 
  -5   5 -20      476.32      426.53     56.78 o 
  -4   5 -20      217.63      209.47     42.91 o 
  -3   5 -20      215.22      203.23     47.57 o 
  -2   5 -20      465.09      391.86     63.17 o 
  -1   5 -20     1344.52     1241.65    115.32 o 
   0   5 -20      573.92      582.43     83.87 o 
   1   5 -20      230.85      185.33     49.30 o 
   2   5 -20      278.78      235.61     57.34 o 
   3   5 -20      229.06      312.92     81.12 o 
   4   5 -20       33.67      132.91     97.27 o 
   5   5 -20       33.83        2.71     40.78 o 
  -9   6 -20      176.99      170.80     91.34 o 
  -8   6 -20      291.32      197.64     69.15 o 
  -7   6 -20      124.15      110.47     49.80 o 
  -6   6 -20      206.06      187.21     53.08 o 
  -5   6 -20      255.72      283.61     51.33 o 
  -4   6 -20      408.59      376.52     62.11 o 
  -3   6 -20      703.95      677.50     83.28 o 
  -2   6 -20     1023.64      907.75     99.55 o 
  -1   6 -20      451.37      344.69     65.02 o 
   0   6 -20       90.60       98.09     42.19 o 
   1   6 -20      895.14      872.37    104.14 o 
   2   6 -20      229.29      224.75     53.12 o 
   3   6 -20      105.21      141.66     40.23 o 
  -9   7 -20      102.45      119.20     52.63 o 
  -8   7 -20      386.64      400.07     70.06 o 
  -7   7 -20       20.24        6.99     30.13 o 
  -6   7 -20      256.71      277.66     49.21 o 
  -5   7 -20      569.25      543.74     72.99 o 
  -4   7 -20      677.84      615.58     79.08 o 
  -3   7 -20       19.00       31.60     29.27 o 
  -2   7 -20      129.45      131.58     42.61 o 
  -1   7 -20      630.12      566.25     82.93 o 
   0   7 -20       57.88       73.08     36.32 o 
   1   7 -20      159.13      135.88     38.34 o 
   2   7 -20      191.93      180.82     49.35 o 
  -9   8 -20      138.33       61.41     55.73 o 
  -8   8 -20      113.97      161.47     47.40 o 
  -7   8 -20      122.54      138.26     38.45 o 
  -6   8 -20      597.91      621.81    133.13 o 
  -5   8 -20      190.38      172.24     41.77 o 
  -4   8 -20      401.87      283.14     69.78 o 
  -3   8 -20      448.68      410.90     65.39 o 
  -2   8 -20      211.25      157.11     46.28 o 
  -1   8 -20      113.71       99.49     36.62 o 
   0   8 -20      216.29      178.81     45.79 o 
   1   8 -20       31.65        1.30     25.26 o 
  -8   9 -20      123.90      161.11    104.49 o 
  -7   9 -20      150.69      146.17     40.39 o 
  -6   9 -20      266.29      217.53     47.32 o 
  -5   9 -20      365.00      358.13     63.55 o 
  -4   9 -20      148.44      131.76     41.30 o 
  -3   9 -20      208.71      183.90     47.04 o 
  -2   9 -20      185.68      141.10     38.20 o 
  -1   9 -20       62.98       78.69     34.32 o 
  -5  10 -20       99.76       66.79     32.96 o 
  -1   1 -19      448.11      523.59     74.17 o 
   0   1 -19      454.35      459.08     51.36 o 
   1   1 -19      157.73      147.51     44.24 o 
  -3   2 -19       33.49       35.23     27.75 o 
  -2   2 -19      804.00      930.21     94.33 o 
  -1   2 -19      228.58      252.13     42.40 o 
   0   2 -19        6.12      114.42    128.89 o 
   1   2 -19      323.11      407.01     51.84 o 
   2   2 -19       38.84       32.10     21.93 o 
  -5   3 -19     1062.31     1104.10    101.39 o 
  -4   3 -19      927.14      928.42    106.56 o 
  -3   3 -19      341.58      379.55     50.23 o 
  -2   3 -19       61.74       72.55     22.13 o 
  -1   3 -19     1227.68     1235.72     90.88 o 
   0   3 -19      106.77      181.85     53.57 o 
   1   3 -19       85.40       85.60     27.02 o 
   2   3 -19      832.28      891.61    123.33 o 
   3   3 -19       29.90       43.48     31.98 o 
  -7   4 -19      310.41      269.73     57.88 o 
  -6   4 -19      487.92      522.44     71.18 o 
  -5   4 -19      287.34      397.02     66.04 o 
  -4   4 -19      335.65      296.78     44.41 o 
  -3   4 -19     1228.96     1133.49    112.33 o 
  -2   4 -19      111.04       96.43     35.91 o 
  -1   4 -19       87.71      108.70     39.42 o 
   0   4 -19      986.48      930.18    121.87 o 
   1   4 -19       24.18       46.19     36.89 o 
   2   4 -19      196.73      164.28     62.51 o 
   3   4 -19      405.01      437.59    126.94 o 
   4   4 -19      207.59      223.44     88.76 o 
  -9   5 -19      497.92      489.19    131.59 o 
  -8   5 -19      185.86      194.68     52.23 o 
  -7   5 -19       93.45      120.23     54.18 o 
  -6   5 -19      264.78      320.53     59.29 o 
  -5   5 -19      322.38      345.43     51.83 o 
  -4   5 -19      207.63      220.73     43.65 o 
  -3   5 -19      319.66      364.84     58.32 o 
  -2   5 -19     1442.01     1351.13    110.55 o 
  -1   5 -19       67.85       63.94     37.03 o 
   0   5 -19      390.36      331.21     63.87 o 
   1   5 -19      759.54      722.89     91.71 o 
   2   5 -19      105.62       89.83     40.86 o 
   3   5 -19      430.50      442.06     92.95 o 
   4   5 -19      251.76      301.28    145.78 o 
   5   5 -19       88.42      164.69     56.92 o 
 -10   6 -19      276.54      355.54    105.27 o 
  -9   6 -19      143.46      125.91     67.60 o 
  -8   6 -19      778.23     1029.46    148.10 o 
  -7   6 -19      146.23      133.38     42.00 o 
  -6   6 -19      347.61      379.32     69.40 o 
  -5   6 -19       72.52      101.44     33.71 o 
  -4   6 -19      262.66      277.14     51.49 o 
  -3   6 -19      111.04       96.84     39.82 o 
  -2   6 -19      186.46      167.41     46.18 o 
  -1   6 -19     1782.62     1454.58    152.15 o 
   0   6 -19      312.87      300.83     59.29 o 
   1   6 -19       98.60       80.14     34.69 o 
   2   6 -19      400.06      393.04     69.43 o 
   3   6 -19      222.14      280.32     53.89 o 
   4   6 -19      241.29      238.85     52.63 o 
 -10   7 -19      204.47      242.01     97.01 o 
  -9   7 -19      369.83      281.75     77.92 o 
  -8   7 -19       86.07      102.72     36.07 o 
  -7   7 -19      286.48      365.99     70.24 o 
  -6   7 -19      124.54      112.02     44.51 o 
  -5   7 -19       36.07       52.16     28.16 o 
  -4   7 -19      294.77      264.71     51.89 o 
  -3   7 -19      375.12      422.45     67.16 o 
  -2   7 -19      102.03       83.95     37.45 o 
  -1   7 -19      195.05      162.88     45.22 o 
   0   7 -19      431.53      429.77     71.35 o 
   1   7 -19        3.97       -9.60     25.92 o 
   2   7 -19      274.88      217.01     47.41 o 
   3   7 -19      380.46      421.46     67.47 o 
  -9   8 -19       55.92       47.47     39.22 o 
  -8   8 -19      250.59      192.92     69.92 o 
  -7   8 -19       95.71       63.85     43.21 o 
  -6   8 -19      248.23      237.64     48.42 o 
  -5   8 -19      156.91      195.40     46.90 o 
  -4   8 -19      130.56      169.95     45.35 o 
  -3   8 -19      278.57      226.89     52.36 o 
  -2   8 -19      253.10      239.24     51.09 o 
  -1   8 -19        2.78        7.92     24.24 o 
   0   8 -19       95.02       96.58     32.91 o 
   1   8 -19      127.06       52.76     32.70 o 
  -8   9 -19      131.71      102.24     34.15 o 
  -7   9 -19      153.91      133.01     42.91 o 
  -6   9 -19       74.15       46.30     25.53 o 
  -5   9 -19      137.31      146.78     39.41 o 
  -4   9 -19      125.16      106.63     34.01 o 
  -3   9 -19       55.04       66.50     29.15 o 
  -2   9 -19       87.91      136.24     40.22 o 
  -1   9 -19      131.64       87.40     38.97 o 
  -7  10 -19      204.35      210.55     49.83 o 
  -6  10 -19      163.68      206.71     51.25 o 
  -5  10 -19       26.62       47.54     29.67 o 
  -4  10 -19       56.60       10.45     22.43 o 
  -3  10 -19       81.93       67.14     30.12 o 
   0   0 -18      901.45      890.65    135.71 o 
  -1   1 -18      467.21      565.27    112.23 o 
   0   1 -18     5044.47     5350.21    240.85 o 
   1   1 -18      774.12      865.95     80.07 o 
  -3   2 -18      186.45      154.47     26.57 o 
  -2   2 -18     5244.88     5731.16    230.56 o 
  -1   2 -18      918.97      889.84     84.85 o 
   0   2 -18      569.76      677.72     66.70 o 
   1   2 -18     7510.28     7521.39    217.56 o 
   2   2 -18      776.15      857.15     86.73 o 
  -5   3 -18       61.64       70.42     30.99 o 
  -4   3 -18     4215.07     4443.81    158.43 o 
  -3   3 -18     2007.18     1915.44    111.11 o 
  -2   3 -18      281.62      276.29     36.95 o 
  -1   3 -18     8704.95     9270.78    307.81 o 
   0   3 -18     2018.40     2008.35    163.95 o 
   1   3 -18      504.90      498.87     69.30 o 
   2   3 -18      535.74      594.72     73.29 o 
   3   3 -18      303.44      313.11     81.79 o 
  -7   4 -18       38.16       53.31     32.91 o 
  -6   4 -18      526.28      585.37     75.34 o 
  -5   4 -18      355.09      343.29     61.30 o 
  -4   4 -18      707.26      777.52     70.69 o 
  -3   4 -18     2906.81     3100.44    151.23 o 
  -2   4 -18      581.36      538.50     67.99 o 
  -1   4 -18      284.53      247.26     51.36 o 
   0   4 -18     3464.19     3196.78    216.73 o 
   1   4 -18      336.49      405.57     82.47 o 
   2   4 -18       50.21       64.15     46.87 o 
   3   4 -18      869.21      810.67    172.87 o 
   4   4 -18      246.99      259.04     93.40 o 
  -9   5 -18      223.83      152.74     81.53 o 
  -8   5 -18      180.10      191.60     53.41 o 
  -7   5 -18      144.53      159.60     42.89 o 
  -6   5 -18      226.58      224.62     50.68 o 
  -5   5 -18      826.82      913.52     79.86 o 
  -4   5 -18      349.89      357.25     52.34 o 
  -3   5 -18       31.79        1.26     22.78 o 
  -2   5 -18     1674.90     1483.03    114.87 o 
  -1   5 -18     1477.70     1320.33    116.15 o 
   0   5 -18      663.34      737.66     88.05 o 
   1   5 -18     1351.41     1389.50    125.70 o 
   2   5 -18      498.39      449.41     75.15 o 
   3   5 -18      343.50      265.31     74.57 o 
   4   5 -18      217.22      195.66     62.19 o 
   5   5 -18       84.35       92.63     46.73 o 
 -10   6 -18       76.90       91.85     52.12 o 
  -9   6 -18       88.50      123.11     48.22 o 
  -8   6 -18      207.94      250.79     76.37 o 
  -7   6 -18      828.77      776.67     93.47 o 
  -6   6 -18      385.48      384.84     54.53 o 
  -5   6 -18       64.94       54.74     29.79 o 
  -4   6 -18      235.95      271.94     50.37 o 
  -3   6 -18      685.69      568.24     75.02 o 
  -2   6 -18      256.61      254.01     54.68 o 
  -1   6 -18     1782.41     1635.74    130.20 o 
   0   6 -18      661.38      656.05    112.49 o 
   1   6 -18      231.41      208.63     52.63 o 
   2   6 -18      108.50      108.54     41.44 o 
   3   6 -18      188.70      207.51     63.63 o 
   4   6 -18       72.49       57.07     31.18 o 
 -10   7 -18       68.54       63.88     39.00 o 
  -9   7 -18       47.50       18.58     38.19 o 
  -8   7 -18      340.89      330.64     59.79 o 
  -7   7 -18      322.22      331.96     50.47 o 
  -6   7 -18      428.71      395.62     56.79 o 
  -5   7 -18      174.29      152.89     40.43 o 
  -4   7 -18       19.74       37.78     28.72 o 
  -3   7 -18      828.20      755.12     86.80 o 
  -2   7 -18      474.35      435.97     69.24 o 
  -1   7 -18      271.70      247.92     56.25 o 
   0   7 -18      427.25      331.54     60.54 o 
   1   7 -18      358.60      268.16     57.58 o 
   2   7 -18       57.06       79.94     36.08 o 
   3   7 -18       35.85       68.92     27.70 o 
 -10   8 -18       74.54        1.55     32.51 o 
  -9   8 -18       47.21       77.35     39.48 o 
  -8   8 -18      340.87      346.95     57.00 o 
  -7   8 -18      202.07      235.48     53.60 o 
  -6   8 -18      307.01      295.46     52.44 o 
  -5   8 -18      404.48      417.54     64.17 o 
  -4   8 -18      586.76      561.34     75.76 o 
  -3   8 -18      127.70      126.77     39.10 o 
  -2   8 -18       70.02       45.07     28.53 o 
  -1   8 -18      170.49      138.76     43.02 o 
   0   8 -18      158.83      113.48     38.23 o 
   1   8 -18       17.51       21.96     24.20 o 
   2   8 -18        4.23       -3.28     25.79 o 
  -9   9 -18      115.08       80.12     37.05 o 
  -8   9 -18      158.57      160.46     49.01 o 
  -7   9 -18       65.49       40.87     26.88 o 
  -6   9 -18      124.14      148.34     76.32 o 
  -5   9 -18      239.90      224.95     47.93 o 
  -4   9 -18      268.18      310.92     56.70 o 
  -3   9 -18       44.22       30.17     26.03 o 
  -2   9 -18       33.13       32.77     26.37 o 
  -1   9 -18       14.92        3.45     24.06 o 
   0   9 -18        5.77       23.52     22.43 o 
  -8  10 -18       51.80       30.51     29.39 o 
  -7  10 -18       71.16       81.90     36.93 o 
  -6  10 -18       78.88      103.81     37.65 o 
  -5  10 -18      168.41      151.35     40.36 o 
  -4  10 -18      140.91      129.15     41.53 o 
  -3  10 -18      114.58       85.79     32.81 o 
  -2  10 -18        9.45       -3.61     25.49 o 
  -1   1 -17      289.10      344.79     69.66 o 
   0   1 -17      591.96      673.32     86.09 o 
   1   1 -17      208.25      185.29     37.69 o 
  -3   2 -17      376.04      362.25     40.96 o 
  -2   2 -17      649.96      552.31     70.66 o 
  -1   2 -17      867.23      828.38     70.01 o 
   0   2 -17      776.41      836.41     73.13 o 
   1   2 -17      414.29      421.02     48.43 o 
   2   2 -17     1114.91     1209.79     85.30 o 
  -5   3 -17      284.41      295.71     48.66 o 
  -4   3 -17      614.01      632.67     56.66 o 
  -3   3 -17      801.90      839.12     91.08 o 
  -2   3 -17       95.52      140.57     26.36 o 
  -1   3 -17      862.12      935.62     75.21 o 
   0   3 -17      879.97      879.68     73.77 o 
   1   3 -17      255.23      256.25     35.73 o 
   2   3 -17      598.43      547.75     71.65 o 
   3   3 -17      182.13      234.22     51.07 o 
  -7   4 -17      142.44       94.10     36.14 o 
  -6   4 -17      406.22      528.76     69.32 o 
  -5   4 -17      452.92      448.81     49.10 o 
  -4   4 -17      498.49      523.83     57.15 o 
  -3   4 -17      944.57      898.88     78.76 o 
  -2   4 -17     3399.84     2997.79    150.39 o 
  -1   4 -17      150.72      106.82     36.94 o 
   0   4 -17      316.69      365.29     73.87 o 
   1   4 -17     1545.08     1421.46    247.17 o 
   2   4 -17      329.05      358.12     81.61 o 
   3   4 -17      225.78      247.69     84.63 o 
   4   4 -17      447.14      579.49    136.75 o 
  -9   5 -17      305.18      251.30    109.91 o 
  -8   5 -17      711.16      747.30     93.52 o 
  -7   5 -17      192.05      201.23     45.50 o 
  -6   5 -17      176.54      178.78     34.66 o 
  -5   5 -17      173.06      174.54     37.75 o 
  -4   5 -17      541.42      556.21     63.83 o 
  -3   5 -17      386.44      379.89     57.13 o 
  -2   5 -17      262.83      262.72     50.53 o 
  -1   5 -17     2119.64     1898.30    135.16 o 
   0   5 -17      220.51      205.55     47.63 o 
   1   5 -17      511.65      459.30     70.22 o 
   2   5 -17      670.24      721.57     94.71 o 
   3   5 -17       91.48      129.18     53.69 o 
   4   5 -17      110.83      138.03     65.93 o 
   5   5 -17       73.80       65.27     38.17 o 
 -10   6 -17       49.02       79.47     77.92 o 
  -9   6 -17      259.69      224.75     55.08 o 
  -8   6 -17      150.13      104.75     52.12 o 
  -7   6 -17      246.31      355.24     49.87 o 
  -6   6 -17      993.55     1005.72     82.59 o 
  -5   6 -17       32.89       49.78     27.93 o 
  -4   6 -17      562.75      604.87     70.97 o 
  -3   6 -17      181.85      239.89     49.33 o 
  -2   6 -17      418.48      427.70     66.04 o 
  -1   6 -17      592.28      515.79     82.88 o 
   0   6 -17     2015.13     1907.22    201.17 o 
   1   6 -17      821.16      752.39     94.30 o 
   2   6 -17      421.54      349.81     65.72 o 
   3   6 -17      476.92      390.18     65.41 o 
   4   6 -17       57.37       97.75     34.49 o 
 -10   7 -17       39.32       41.57     33.03 o 
  -9   7 -17      240.84      375.66     89.27 o 
  -8   7 -17      105.26      114.46     38.43 o 
  -7   7 -17      318.03      308.56     48.98 o 
  -6   7 -17      432.17      410.66     57.34 o 
  -5   7 -17      151.25      231.72     47.66 o 
  -4   7 -17       38.32       42.51     29.03 o 
  -3   7 -17      517.59      500.53     71.81 o 
  -2   7 -17     1523.66     2369.48    845.05 o 
  -1   7 -17      447.77      360.57     63.22 o 
   0   7 -17      392.52      346.16     66.97 o 
   1   7 -17      896.53      845.62    101.85 o 
   2   7 -17       37.27       39.11     33.72 o 
   3   7 -17       57.98       40.08     28.53 o 
 -10   8 -17      132.47      113.52     55.73 o 
  -9   8 -17      124.26      132.27     41.68 o 
  -8   8 -17        4.26        7.04     21.17 o 
  -7   8 -17      202.55      241.40     44.43 o 
  -6   8 -17      103.24       63.84     28.72 o 
  -5   8 -17      518.94      527.70     69.46 o 
  -4   8 -17      592.45      518.26     72.22 o 
  -3   8 -17      335.37      264.31     57.32 o 
  -2   8 -17      398.94      317.79     57.79 o 
  -1   8 -17      985.19      863.91     98.51 o 
   0   8 -17      223.27      162.00     45.74 o 
   1   8 -17      101.34      101.44     33.03 o 
   2   8 -17      191.19      203.27     48.61 o 
  -9   9 -17        1.22       23.56     22.72 o 
  -8   9 -17      105.52      129.65     36.40 o 
  -7   9 -17      325.41      322.36     52.20 o 
  -6   9 -17      709.11      627.02    101.40 o 
  -5   9 -17      473.81      432.35     63.50 o 
  -4   9 -17      310.07      264.07     51.85 o 
  -3   9 -17      647.28      479.93     70.60 o 
  -2   9 -17       27.26       31.94     26.57 o 
  -1   9 -17       32.44       79.13     36.20 o 
   0   9 -17      379.82      307.24     59.26 o 
  -8  10 -17      243.81      286.91     80.03 o 
  -7  10 -17      177.75      132.92     46.87 o 
  -6  10 -17       70.15       51.59     27.96 o 
  -5  10 -17      323.82      243.17     60.01 o 
  -4  10 -17      231.70      252.22     50.72 o 
  -3  10 -17      106.31      106.86     38.06 o 
  -2  10 -17      117.44      166.40     46.45 o 
  -1   1 -16      890.98      981.39     89.60 o 
   0   1 -16     1011.98     1139.42     74.36 o 
   1   1 -16      154.89      200.90     34.90 o 
  -3   2 -16      999.10     1036.26     70.18 o 
  -2   2 -16      920.61      957.65     87.28 o 
  -1   2 -16      364.70      308.97     56.65 o 
   0   2 -16     2285.28     2551.24    100.85 o 
   1   2 -16      376.12      362.26     44.64 o 
   2   2 -16      159.94      168.54     34.81 o 
  -5   3 -16      822.11      903.92     82.11 o 
  -4   3 -16       54.18       83.25     20.81 o 
  -3   3 -16      622.66      615.18     59.01 o 
  -2   3 -16      754.99      871.86     61.60 o 
  -1   3 -16      804.09      699.12     69.67 o 
   0   3 -16       15.09       33.71     19.38 o 
   1   3 -16     1126.99     1246.23    113.36 o 
   2   3 -16      381.17      379.77     43.17 o 
   3   3 -16      176.13      152.29     38.17 o 
  -7   4 -16      210.41      210.53     48.25 o 
  -6   4 -16      146.11      126.32     33.66 o 
  -5   4 -16       20.22       27.94     18.99 o 
  -4   4 -16     1194.60     1215.55     85.11 o 
  -3   4 -16      138.35      145.34     34.85 o 
  -2   4 -16      163.87      187.83     40.05 o 
  -1   4 -16     1542.15     1518.32    113.08 o 
   0   4 -16        4.05       16.22     29.74 o 
   1   4 -16      152.90      165.67     56.59 o 
   2   4 -16      540.35      518.93     91.53 o 
   3   4 -16      179.53      199.18     81.02 o 
   4   4 -16      332.64      272.98     99.08 o 
  -9   5 -16      398.56      406.62    121.78 o 
  -8   5 -16      131.05      151.79     49.60 o 
  -7   5 -16      472.79      532.37     69.49 o 
  -6   5 -16      295.84      285.78     40.95 o 
  -5   5 -16       44.04       71.00     24.35 o 
  -4   5 -16       25.38       33.03     24.44 o 
  -3   5 -16      607.83      657.21     73.06 o 
  -2   5 -16      545.50      599.30     72.00 o 
  -1   5 -16      164.73      144.35     42.17 o 
   0   5 -16     3228.75     3070.92    172.33 o 
   1   5 -16      228.48      189.08     45.87 o 
   2   5 -16      440.77      399.02     68.95 o 
   3   5 -16     1096.53     1017.05    163.22 o 
   4   5 -16      215.06      167.74     64.65 o 
   5   5 -16      259.51      204.64     49.99 o 
 -11   6 -16      315.05      264.20    101.66 o 
 -10   6 -16      118.66      102.17     61.92 o 
  -9   6 -16      226.52      170.80     57.79 o 
  -8   6 -16      343.87      274.45     52.48 o 
  -7   6 -16       33.69       33.10     21.75 o 
  -6   6 -16      434.86      401.92     52.71 o 
  -5   6 -16      247.30      247.60     44.40 o 
  -4   6 -16       32.23       65.13     30.50 o 
  -3   6 -16      498.95      452.97     65.25 o 
  -2   6 -16      885.00      956.35     93.48 o 
  -1   6 -16      112.84       79.43     31.19 o 
   0   6 -16      442.41      404.21     65.21 o 
   1   6 -16     1909.69     1719.95    138.53 o 
   2   6 -16       44.47       41.75     27.65 o 
   3   6 -16      158.23      138.12     43.42 o 
   4   6 -16      254.97      252.14     52.13 o 
   5   6 -16       76.49       41.28     66.57 o 
 -10   7 -16      147.24      172.66     47.48 o 
  -9   7 -16       22.98       22.19     36.64 o 
  -8   7 -16      398.21      443.28     54.77 o 
  -7   7 -16      378.00      372.86     53.29 o 
  -6   7 -16       58.69      714.69    718.21 o 
  -5   7 -16      175.56      195.09     44.16 o 
  -4   7 -16      195.22      181.72     44.94 o 
  -3   7 -16      235.43      224.03     47.69 o 
  -2   7 -16      809.32      733.23     85.48 o 
  -1   7 -16     1316.42     1124.22    109.15 o 
   0   7 -16       65.24       67.03     35.72 o 
   1   7 -16       89.41       77.39     38.62 o 
   2   7 -16      729.21      637.97     86.99 o 
   3   7 -16      104.60      125.96     38.29 o 
 -10   8 -16      129.99      126.43     57.79 o 
  -9   8 -16      266.97      270.76     56.78 o 
  -8   8 -16       25.93       46.82     25.21 o 
  -7   8 -16      124.71      157.49     36.09 o 
  -6   8 -16      173.16      202.70     43.10 o 
  -5   8 -16       72.09       69.42     31.56 o 
  -4   8 -16      329.49      291.97     52.85 o 
  -3   8 -16      818.24      799.64     90.99 o 
  -2   8 -16       74.95       67.57     35.87 o 
  -1   8 -16       45.56       55.01     32.29 o 
   0   8 -16      260.89      259.14     56.68 o 
   1   8 -16      113.96      146.43     46.02 o 
   2   8 -16       75.53       48.61     29.19 o 
 -10   9 -16       97.11       76.62     34.81 o 
  -9   9 -16      221.85      214.49     42.67 o 
  -8   9 -16      283.94      246.79     46.37 o 
  -7   9 -16       32.44        3.53     23.75 o 
  -6   9 -16       77.10      104.67     33.51 o 
  -5   9 -16      178.56      154.20     40.12 o 
  -4   9 -16       61.01       46.95     28.40 o 
  -3   9 -16       47.68       46.29     32.86 o 
  -2   9 -16      242.25      225.14     49.27 o 
  -1   9 -16       27.03       22.05     29.16 o 
   0   9 -16       45.03       52.08     32.60 o 
   1   9 -16      215.27      217.41     47.46 o 
  -9  10 -16       76.51       62.33     32.74 o 
  -8  10 -16       67.50       98.51     45.84 o 
  -7  10 -16      119.62      129.45     37.85 o 
  -6  10 -16       79.08       86.53     33.44 o 
  -5  10 -16      128.22      125.53     36.93 o 
  -4  10 -16      284.91      266.77     52.29 o 
  -3  10 -16       70.08       58.76     30.29 o 
  -2  10 -16       26.48        8.89     23.91 o 
  -1  10 -16      154.94      169.19     38.54 o 
  -6  11 -16      138.51      115.95     38.02 o 
  -5  11 -16       36.72       34.08     27.38 o 
  -1   1 -15     4993.53     4680.80    187.11 o 
   0   1 -15     1662.00     1800.16    123.27 o 
   1   1 -15      665.14      657.58    104.24 o 
  -3   2 -15     5039.54     5179.94    154.39 o 
  -2   2 -15     1457.60     1463.25    104.66 o 
  -1   2 -15     1784.41     1765.43    108.10 o 
   0   2 -15     7421.96     7323.27    179.43 o 
   1   2 -15     5692.82     5854.56    134.42 o 
   2   2 -15      569.03      578.51     45.94 o 
  -5   3 -15     2248.28     2483.75    101.40 o 
  -4   3 -15     2384.10     2339.97    105.76 o 
  -3   3 -15       39.74       68.24     21.19 o 
  -2   3 -15     6417.76     6206.56    199.75 o 
  -1   3 -15     4379.69     4462.09    222.83 o 
   0   3 -15     1762.55     1962.85    107.78 o 
   1   3 -15     5620.96     5877.95    164.94 o 
   2   3 -15     1587.84     1523.53     85.28 o 
   3   3 -15      814.65      777.48     63.65 o 
  -7   4 -15      378.74      385.62     65.09 o 
  -6   4 -15      884.92      961.96     68.14 o 
  -5   4 -15       27.50       30.24     17.47 o 
  -4   4 -15     3271.10     3291.40    137.26 o 
  -3   4 -15     3018.07     2618.20    130.48 o 
  -2   4 -15      406.18      430.69     61.38 o 
  -1   4 -15     7027.78     7290.87    279.38 o 
   0   4 -15     2591.72     2453.24    177.59 o 
   1   4 -15      749.08      672.36     96.98 o 
   2   4 -15      553.98      528.91     56.37 o 
   3   4 -15      264.58      314.15     49.84 o 
   4   4 -15      603.41      613.55     79.30 o 
  -9   5 -15       57.83       62.95     63.47 o 
  -8   5 -15       45.87       87.21     43.35 o 
  -7   5 -15      230.34      265.31     38.66 o 
  -6   5 -15     1076.48     1086.19     77.99 o 
  -5   5 -15      566.36      564.94     58.95 o 
  -4   5 -15       49.71       50.04     22.68 o 
  -3   5 -15     3478.22     3150.76    152.36 o 
  -2   5 -15     1026.24      915.94     85.73 o 
  -1   5 -15      165.38      191.85     43.18 o 
   0   5 -15     2044.69     1730.04    125.73 o 
   1   5 -15      348.03      426.63     65.54 o 
   2   5 -15       67.82       45.16     34.43 o 
   3   5 -15      340.91      493.64    194.68 o 
   4   5 -15      317.70      273.70     60.59 o 
   5   5 -15      124.36      122.50     46.74 o 
 -11   6 -15       74.55       64.50     74.82 o 
 -10   6 -15      331.01      253.37    100.62 o 
  -9   6 -15       15.63       22.70     34.57 o 
  -8   6 -15      228.40      278.03     51.24 o 
  -7   6 -15      618.79      583.71     60.24 o 
  -6   6 -15      248.67      265.69     43.81 o 
  -5   6 -15     1187.13     1159.81     90.74 o 
  -4   6 -15     1120.25     1022.75     88.08 o 
  -3   6 -15      181.75      167.62     39.78 o 
  -2   6 -15      901.89      711.61     80.66 o 
  -1   6 -15      638.21      509.00     70.08 o 
   0   6 -15      514.00      558.76     99.27 o 
   1   6 -15      416.54      358.84     60.12 o 
   2   6 -15      154.71      165.06     49.39 o 
   3   6 -15      110.78       73.66     42.97 o 
   4   6 -15       22.66       41.73     31.33 o 
   5   6 -15       54.67        6.71     58.83 o 
 -10   7 -15       21.88       12.90     30.45 o 
  -9   7 -15      167.92      220.84     55.99 o 
  -8   7 -15      623.17      552.04     60.12 o 
  -7   7 -15      525.97      521.33     60.36 o 
  -6   7 -15      240.07      212.69     41.38 o 
  -5   7 -15      347.24      360.67     55.67 o 
  -4   7 -15      151.50      123.56     37.24 o 
  -3   7 -15      350.90      341.14     55.65 o 
  -2   7 -15       62.24      102.00     35.48 o 
  -1   7 -15      505.94      504.13     70.89 o 
   0   7 -15      183.83      175.27     49.33 o 
   1   7 -15      265.91      465.12    253.27 o 
   2   7 -15      211.49      227.50     53.97 o 
   3   7 -15       51.15       85.87     33.30 o 
   4   7 -15       18.45       86.69     78.44 o 
 -10   8 -15       43.33       -5.16     27.87 o 
  -9   8 -15       10.07       11.19     16.68 o 
  -8   8 -15      331.02      426.12     56.01 o 
  -7   8 -15      196.07      175.07     39.45 o 
  -6   8 -15       60.11       86.92     33.02 o 
  -5   8 -15      181.88      147.09     40.10 o 
  -4   8 -15      624.42      620.97     76.44 o 
  -3   8 -15      517.10      478.62     82.59 o 
  -2   8 -15      333.05      225.98     53.99 o 
  -1   8 -15      335.77      358.24     64.23 o 
   0   8 -15       32.78       21.30     25.27 o 
   1   8 -15        9.61       45.74     29.48 o 
   2   8 -15       51.35        6.59     28.98 o 
 -10   9 -15       25.27       19.91     22.21 o 
  -9   9 -15       47.92       46.48     23.37 o 
  -8   9 -15       22.44       15.83     21.23 o 
  -7   9 -15      151.00      187.04     41.58 o 
  -6   9 -15       57.78       69.74     30.06 o 
  -5   9 -15      250.07      195.30     42.75 o 
  -4   9 -15      274.85      286.87     54.58 o 
  -3   9 -15      204.66      197.77     48.33 o 
  -2   9 -15      417.96      370.39     62.17 o 
  -1   9 -15        4.41       12.95     24.68 o 
   0   9 -15        8.17       35.21     26.77 o 
   1   9 -15       12.51       15.94     25.01 o 
  -9  10 -15       26.33       31.02     26.66 o 
  -8  10 -15       36.99       37.29     26.09 o 
  -7  10 -15       75.45       69.75     31.16 o 
  -6  10 -15      135.66      100.27     31.15 o 
  -5  10 -15       48.82       60.02     27.67 o 
  -4  10 -15       29.73       35.95     26.48 o 
  -3  10 -15       78.58      100.34     32.54 o 
  -2  10 -15      207.91      171.62     42.47 o 
  -1  10 -15       19.74       13.19     24.52 o 
  -7  11 -15      160.92      205.83     45.96 o 
  -6  11 -15       98.09       89.32     31.61 o 
  -5  11 -15       16.75      -14.95     21.99 o 
  -4  11 -15       34.09       38.47     27.80 o 
  -1   1 -14      134.82      125.80     29.49 o 
   0   1 -14      869.85      805.39     78.75 o 
   1   1 -14      631.58      633.05     90.56 o 
  -3   2 -14     3162.43     3132.68    115.91 o 
  -2   2 -14      752.43      876.28     77.50 o 
  -1   2 -14      789.28      752.04     60.25 o 
   0   2 -14     1078.50     1077.28     58.53 o 
   1   2 -14      795.35      966.49     68.70 o 
   2   2 -14      647.33      694.70     49.06 o 
  -5   3 -14       81.55      100.31     18.49 o 
  -4   3 -14      798.48      922.06     63.79 o 
  -3   3 -14     2965.92     3241.62    129.84 o 
  -2   3 -14     2616.09     2527.72    121.53 o 
  -1   3 -14     2871.32     2947.09    121.18 o 
   0   3 -14     2058.81     2100.68    108.15 o 
   1   3 -14      229.92      211.99     37.20 o 
   2   3 -14      445.85      502.13     47.06 o 
   3   3 -14       56.49       64.90     18.49 o 
  -7   4 -14       92.49       93.04     24.57 o 
  -6   4 -14     1050.95     1093.17     70.06 o 
  -5   4 -14      753.13      736.79     75.07 o 
  -4   4 -14     1578.22     1428.56     88.14 o 
  -3   4 -14     1506.72     1346.52     89.24 o 
  -2   4 -14      841.81      866.51     74.08 o 
  -1   4 -14      842.86      870.48     75.21 o 
   0   4 -14     1628.67     1662.11     80.32 o 
   1   4 -14      277.85      292.04     38.67 o 
   2   4 -14       73.37       84.42     23.79 o 
   3   4 -14      540.60      530.53     65.52 o 
   4   4 -14       27.78       63.78     32.58 o 
  -9   5 -14      102.02      101.97     45.93 o 
  -8   5 -14      553.20      462.87     90.30 o 
  -7   5 -14      502.10      505.68     57.29 o 
  -6   5 -14      454.41      467.07     52.32 o 
  -5   5 -14      730.26      734.68     65.10 o 
  -4   5 -14      308.78      303.62     44.88 o 
  -3   5 -14      292.26      269.37     44.59 o 
  -2   5 -14     1603.32     1559.79    110.29 o 
  -1   5 -14      164.07      191.03     40.85 o 
   0   5 -14      125.35       83.55     29.26 o 
   1   5 -14      831.53      867.10     92.29 o 
   2   5 -14      554.83      434.30     69.16 o 
   3   5 -14      191.89      134.52     49.54 o 
   4   5 -14      254.18      263.98     64.94 o 
   5   5 -14      112.36       74.57     29.49 o 
 -11   6 -14       20.05       48.51     65.02 o 
 -10   6 -14      226.43      152.92     46.73 o 
  -9   6 -14       80.54       84.11     49.54 o 
  -8   6 -14      237.21      350.17     46.22 o 
  -7   6 -14      340.88      381.54     47.61 o 
  -6   6 -14      370.73      361.68     51.41 o 
  -5   6 -14      755.06      685.18     67.40 o 
  -4   6 -14     2686.42     2427.84    132.23 o 
  -3   6 -14       65.37       22.37     25.19 o 
  -2   6 -14      152.91      128.77     39.42 o 
  -1   6 -14     1062.25      963.08     92.35 o 
   0   6 -14       22.55        5.04     24.25 o 
   1   6 -14      407.62      424.29     65.47 o 
   2   6 -14      984.18     2073.69    830.18 o 
   3   6 -14      270.75      244.51     56.16 o 
   4   6 -14      165.72      152.65     43.22 o 
   5   6 -14       78.05       78.44     77.92 o 
 -10   7 -14      355.31      324.06     78.44 o 
  -9   7 -14      185.29      140.71     32.86 o 
  -8   7 -14      268.20      286.47     44.01 o 
  -7   7 -14      701.04      720.29     86.62 o 
  -6   7 -14      502.40      522.64     62.54 o 
  -5   7 -14      121.31      151.50     37.50 o 
  -4   7 -14      128.52       90.67     34.33 o 
  -3   7 -14     1076.80     1032.53    126.50 o 
  -2   7 -14      421.68      415.62     63.08 o 
  -1   7 -14      258.70      193.28     45.34 o 
   0   7 -14     1135.71     1131.13    108.07 o 
   1   7 -14      178.15      233.01     53.85 o 
   2   7 -14      116.08       87.50     55.77 o 
   3   7 -14      225.51      258.91     53.32 o 
   4   7 -14       10.93      154.29    100.62 o 
 -11   8 -14      269.96      198.15     66.05 o 
 -10   8 -14      107.64       55.73     41.28 o 
  -9   8 -14      290.70      266.84     44.69 o 
  -8   8 -14      336.99      350.30     51.26 o 
  -7   8 -14      202.63      231.76     45.07 o 
  -6   8 -14      111.29      112.51     36.44 o 
  -5   8 -14      460.17      488.46     65.46 o 
  -4   8 -14      102.62      118.62     37.84 o 
  -3   8 -14      181.85      163.36     44.01 o 
  -2   8 -14      800.83      800.77     91.72 o 
  -1   8 -14      259.27      238.12     52.80 o 
   0   8 -14       82.18       75.74     33.69 o 
   1   8 -14      464.21      528.41     78.33 o 
   2   8 -14       30.16       30.67     29.17 o 
   3   8 -14      100.13      301.87    104.75 o 
 -10   9 -14      274.14      228.80     41.70 o 
  -9   9 -14      126.05       78.14     26.68 o 
  -8   9 -14       89.89       99.25     30.96 o 
  -7   9 -14       51.08       32.11     25.04 o 
  -6   9 -14      293.31      244.10     46.30 o 
  -5   9 -14      134.03      136.21     37.72 o 
  -4   9 -14      719.64      691.81     81.58 o 
  -3   9 -14      616.26      466.04     66.62 o 
  -2   9 -14      103.58      118.41     39.50 o 
  -1   9 -14      345.29      409.45     67.38 o 
   0   9 -14       50.36       32.98     25.96 o 
   1   9 -14       82.64       48.42     26.92 o 
  -9  10 -14      234.85      165.43     49.19 o 
  -8  10 -14      177.36      167.99     39.68 o 
  -7  10 -14      197.84      210.96     46.75 o 
  -6  10 -14      219.41      142.48     66.31 o 
  -5  10 -14      303.76      250.96     51.05 o 
  -4  10 -14      148.29      171.33     40.52 o 
  -3  10 -14      318.88      272.28     53.54 o 
  -2  10 -14       54.24      103.13     33.92 o 
  -1  10 -14       57.00       68.63     31.45 o 
  -8  11 -14      493.60      471.49     98.04 o 
  -7  11 -14      331.86      321.52     60.94 o 
  -6  11 -14       48.96       52.79     28.68 o 
  -5  11 -14      160.82      139.48     38.73 o 
  -4  11 -14       67.43       99.78     35.14 o 
  -3  11 -14      146.13      160.75     43.61 o 
  -1   1 -13       98.66      113.18     29.66 o 
   0   1 -13      360.55      385.85     55.03 o 
   1   1 -13     1143.61     1225.88     79.45 o 
  -3   2 -13     1003.60     1014.88     63.24 o 
  -2   2 -13     2785.17     2625.47    110.06 o 
  -1   2 -13      961.99     1080.17     69.74 o 
   0   2 -13     1338.59     1377.37     99.27 o 
   1   2 -13      737.39      756.90     43.72 o 
   2   2 -13     1589.30     1595.18     98.80 o 
  -5   3 -13      223.84      197.23     25.99 o 
  -4   3 -13      374.20      393.96     40.68 o 
  -3   3 -13      252.23      268.93     35.89 o 
  -2   3 -13      629.49      676.85     60.76 o 
  -1   3 -13      574.32      561.95     58.99 o 
   0   3 -13      390.02      410.06     25.99 o 
   1   3 -13      673.54      737.31     38.55 o 
   2   3 -13      295.78      290.55     26.92 o 
   3   3 -13     1756.44     1829.26     74.61 o 
  -7   4 -13      923.94      961.68     77.80 o 
  -6   4 -13     1392.16     1371.01     77.31 o 
  -5   4 -13     2726.16     2812.51    114.20 o 
  -4   4 -13      145.49      170.07     29.37 o 
  -3   4 -13     1222.17     1253.10     84.82 o 
  -2   4 -13      938.55      967.49     59.87 o 
  -1   4 -13     1526.84     1453.11     67.46 o 
   0   4 -13      124.26      121.48     21.25 o 
   1   4 -13     1441.80     1473.39     87.69 o 
   2   4 -13      693.37      716.06     95.16 o 
   3   4 -13      322.74      330.50     51.17 o 
   4   4 -13      158.26      195.20     44.63 o 
  -9   5 -13       53.08       57.09     32.69 o 
  -8   5 -13      298.40      394.76     83.08 o 
  -7   5 -13     1486.87     1535.40     96.14 o 
  -6   5 -13      180.49      189.39     32.27 o 
  -5   5 -13      224.35      156.71     31.79 o 
  -4   5 -13      972.41      983.32    110.87 o 
  -3   5 -13       57.53       87.07     28.54 o 
  -2   5 -13      731.85      687.09     70.66 o 
  -1   5 -13     1549.50     1396.13    103.88 o 
   0   5 -13      126.42      124.45     34.80 o 
   1   5 -13      394.12      482.13     74.52 o 
   2   5 -13      869.77     1000.17     99.58 o 
   3   5 -13      314.46      323.91     59.50 o 
   4   5 -13      592.70      405.09     68.96 o 
   5   5 -13      328.04      324.01     62.09 o 
 -11   6 -13      171.46      142.42     82.05 o 
 -10   6 -13      296.21      319.77     75.08 o 
  -9   6 -13      226.68      190.41     63.47 o 
  -8   6 -13      201.46      231.76     37.80 o 
  -7   6 -13      335.62      352.86     45.37 o 
  -6   6 -13     1484.38     1519.02    101.28 o 
  -5   6 -13      219.54      298.02     47.25 o 
  -4   6 -13      410.74      449.32     56.65 o 
  -3   6 -13     1059.94     1085.87     89.35 o 
  -2   6 -13      573.08      579.72     68.10 o 
  -1   6 -13     1218.57     1162.30     99.90 o 
   0   6 -13      751.16      770.92     83.61 o 
   1   6 -13      160.23      198.18     42.69 o 
   2   6 -13      199.72      156.78     43.88 o 
   3   6 -13      972.30      770.59     89.56 o 
   4   6 -13       96.79      115.12     42.19 o 
   5   6 -13      270.20      227.05    101.14 o 
 -11   7 -13      257.93      224.99     65.02 o 
 -10   7 -13       43.34       47.47     35.61 o 
  -9   7 -13      356.81      348.19     47.90 o 
  -8   7 -13      675.91      687.30     67.10 o 
  -7   7 -13       22.06       23.32     21.96 o 
  -6   7 -13      186.08      171.03     36.80 o 
  -5   7 -13      675.77      668.07     71.01 o 
  -4   7 -13      288.90      279.06     48.61 o 
  -3   7 -13      493.37      511.03     66.35 o 
  -2   7 -13     1219.63      937.95     90.77 o 
  -1   7 -13      496.86      444.34     65.56 o 
   0   7 -13       23.79       37.02     25.86 o 
   1   7 -13     1937.22     1902.70    152.92 o 
   2   7 -13      400.53      449.70     71.07 o 
   3   7 -13      118.62      143.74     40.50 o 
   4   7 -13      246.71      238.92     92.88 o 
 -11   8 -13       97.57      134.68     53.15 o 
 -10   8 -13      374.34      339.41     48.31 o 
  -9   8 -13      129.97      116.30     30.44 o 
  -8   8 -13      141.24      157.75     36.82 o 
  -7   8 -13      315.80      292.22     49.17 o 
  -6   8 -13      184.76      200.67     42.12 o 
  -5   8 -13      267.94      247.03     46.76 o 
  -4   8 -13      477.06      536.96     69.16 o 
  -3   8 -13      331.14      296.66     54.59 o 
  -2   8 -13       79.02       71.92     34.78 o 
  -1   8 -13     1374.40     1410.29    116.73 o 
   0   8 -13      362.97      342.73     62.18 o 
   1   8 -13      183.32      219.58     52.97 o 
   2   8 -13      360.07      408.76     66.23 o 
   3   8 -13      155.57      276.59    103.20 o 
 -10   9 -13      275.54      240.13     41.12 o 
  -9   9 -13      269.89      266.31     46.20 o 
  -8   9 -13      172.11      209.85     41.32 o 
  -7   9 -13      301.18      216.73     43.09 o 
  -6   9 -13      108.98      166.15     39.70 o 
  -5   9 -13      198.85      172.15     41.74 o 
  -4   9 -13      239.69      312.02     55.59 o 
  -3   9 -13      571.63      513.59     72.75 o 
  -2   9 -13      228.56      180.95     44.69 o 
  -1   9 -13      131.64      150.65     42.30 o 
   0   9 -13      498.12      458.12     69.83 o 
   1   9 -13       79.86      102.45     33.02 o 
 -10  10 -13      146.46      147.99     41.18 o 
  -9  10 -13      133.46       64.31     26.33 o 
  -8  10 -13      230.48      248.16     46.27 o 
  -7  10 -13       14.93       22.42     21.68 o 
  -6  10 -13      199.65      152.82     36.10 o 
  -5  10 -13      315.45      210.69     46.88 o 
  -4  10 -13       94.49       81.13     32.35 o 
  -3  10 -13       46.82       54.71     24.31 o 
  -2  10 -13      264.57      242.45     49.63 o 
  -1  10 -13      126.57      141.30     39.94 o 
   0  10 -13      116.24      116.90     43.23 o 
  -8  11 -13       69.75       60.91     27.78 o 
  -7  11 -13      174.62      179.19     41.41 o 
  -6  11 -13       41.97       50.84     26.95 o 
  -5  11 -13       65.15       91.44     32.18 o 
  -4  11 -13       87.69       95.87     34.78 o 
  -3  11 -13       52.95       42.87     28.07 o 
  -1   1 -12     6065.41     6139.38    195.49 o 
   0   1 -12     3013.72     3221.89    145.56 o 
   1   1 -12     5162.30     5214.32    157.59 o 
  -3   2 -12     2871.25     2729.06    135.41 o 
  -2   2 -12       41.21       56.93     17.04 o 
  -1   2 -12     8856.60     8686.77    193.11 o 
   0   2 -12     7488.31     7617.70    326.49 o 
   1   2 -12     1781.97     1899.10     66.90 o 
   2   2 -12     1278.71     1267.22     62.41 o 
  -5   3 -12     3150.36     3170.04    128.95 o 
  -4   3 -12      616.08      614.91     50.25 o 
  -3   3 -12     1318.35     1235.98     75.01 o 
  -2   3 -12     3138.44     2868.62    121.28 o 
  -1   3 -12     1955.22     2161.73     99.70 o 
   0   3 -12    10304.70    10470.38    118.09 o 
   1   3 -12     1102.17     1071.14     44.89 o 
   2   3 -12      840.92      863.57     45.92 o 
   3   3 -12     1606.81     1693.63     70.92 o 
  -7   4 -12     2018.26     2139.32     93.84 o 
  -6   4 -12      681.40      703.26     53.99 o 
  -5   4 -12     1326.23     1352.13     77.85 o 
  -4   4 -12     5449.69     5466.55    164.14 o 
  -3   4 -12     1152.34     1099.98     75.54 o 
  -2   4 -12     2059.85     1998.95     87.11 o 
  -1   4 -12     2016.96     2013.27     62.35 o 
   0   4 -12      372.32      427.69     29.36 o 
   1   4 -12     2612.04     2759.09    126.23 o 
   2   4 -12      466.87      516.68     52.74 o 
   3   4 -12       48.34       56.35     32.51 o 
   4   4 -12      218.30      202.65     45.67 o 
  -9   5 -12      480.61      471.39     70.11 o 
  -8   5 -12       56.54       87.59     25.93 o 
  -7   5 -12     1050.38     1046.61     71.29 o 
  -6   5 -12     2907.47     2990.38    122.16 o 
  -5   5 -12       84.32       61.79     20.08 o 
  -4   5 -12     1695.36     1568.62     95.45 o 
  -3   5 -12     2418.14     2288.45    118.28 o 
  -2   5 -12      281.16      231.90     39.68 o 
  -1   5 -12     3151.26     2687.07    143.47 o 
   0   5 -12      304.32      306.88     50.20 o 
   1   5 -12      386.79      330.86     52.42 o 
   2   5 -12     1432.44     1321.43    114.32 o 
   3   5 -12      699.34      699.21     82.43 o 
   4   5 -12        6.00        0.66     24.96 o 
   5   5 -12      291.65      174.93    107.85 o 
 -11   6 -12      170.92       68.11     80.50 o 
 -10   6 -12      134.12      169.26     53.67 o 
  -9   6 -12      493.87      551.26     70.03 o 
  -8   6 -12     1409.22     1384.69    112.07 o 
  -7   6 -12      300.08      308.64     43.36 o 
  -6   6 -12     1144.15     1029.78    113.65 o 
  -5   6 -12     2141.76     2134.64    142.15 o 
  -4   6 -12      571.65      474.42     57.03 o 
  -3   6 -12     1890.62     1751.51    112.22 o 
  -2   6 -12      483.45      479.75     59.98 o 
  -1   6 -12      261.10      233.91     44.91 o 
   0   6 -12     1283.86     1234.15    106.01 o 
   1   6 -12      682.72      675.20     80.95 o 
   2   6 -12      576.57      538.60     74.40 o 
   3   6 -12      178.04      200.88     53.60 o 
   4   6 -12      150.92      171.84     57.29 o 
   5   6 -12       70.62      -19.09     53.67 o 
 -11   7 -12       29.09      109.40     49.02 o 
 -10   7 -12      220.76      151.19     54.18 o 
  -9   7 -12       22.46       -0.15     20.83 o 
  -8   7 -12      234.33      257.70     44.59 o 
  -7   7 -12      669.76      682.31     99.64 o 
  -6   7 -12      474.38      480.35     58.47 o 
  -5   7 -12      966.70      982.00     83.61 o 
  -4   7 -12      754.04      716.34     74.27 o 
  -3   7 -12      160.24      101.87     31.64 o 
  -2   7 -12      810.82      765.94     80.16 o 
  -1   7 -12      150.91      185.02     43.35 o 
   0   7 -12      264.23      271.34     51.71 o 
   1   7 -12      151.80      134.89     39.83 o 
   2   7 -12      464.33      518.23     76.80 o 
   3   7 -12      214.67      250.23     59.43 o 
   4   7 -12       39.15       81.02     67.60 o 
 -11   8 -12       15.10       31.99     38.70 o 
 -10   8 -12       26.93       25.36     22.94 o 
  -9   8 -12      105.68      111.51     30.18 o 
  -8   8 -12        2.71       22.81     23.20 o 
  -7   8 -12      208.94      238.09     43.80 o 
  -6   8 -12      512.11      496.68     62.07 o 
  -5   8 -12      131.52      121.71     33.79 o 
  -4   8 -12      107.93      114.34     34.09 o 
  -3   8 -12      330.27      263.22     49.34 o 
  -2   8 -12      492.05      443.97     65.58 o 
  -1   8 -12      468.57      396.73     63.80 o 
   0   8 -12      227.02      192.75     49.45 o 
   1   8 -12      298.68      455.61     68.04 o 
   2   8 -12       91.00      123.41     90.82 o 
   3   8 -12        2.93       10.32     60.37 o 
 -11   9 -12      109.90      150.66     52.12 o 
 -10   9 -12       79.44      105.77     30.77 o 
  -9   9 -12       19.09        4.90     17.20 o 
  -8   9 -12      121.75      118.66     33.20 o 
  -7   9 -12       40.72       18.20     24.33 o 
  -6   9 -12      479.70      331.56     52.73 o 
  -5   9 -12      537.61      550.55     70.79 o 
  -4   9 -12        2.77       16.32     24.04 o 
  -3   9 -12      534.90      617.35     79.40 o 
  -2   9 -12      206.80      352.57    179.31 o 
  -1   9 -12      373.67      287.07     56.63 o 
   0   9 -12        2.69       -1.05     22.99 o 
   1   9 -12       49.60       75.82     52.63 o 
   2   9 -12      160.14      154.81     83.08 o 
 -10  10 -12       84.82       54.44     29.98 o 
  -9  10 -12       77.61       51.56     23.11 o 
  -8  10 -12       34.59       35.10     27.81 o 
  -7  10 -12       79.68       94.67     29.49 o 
  -6  10 -12      159.27      111.28     32.78 o 
  -5  10 -12      183.04      172.35     41.92 o 
  -4  10 -12       39.78       41.23     25.82 o 
  -3  10 -12      200.30      190.63     43.21 o 
  -2  10 -12      183.03      167.23     42.10 o 
  -1  10 -12       31.32       34.13     27.69 o 
   0  10 -12       42.10       49.33     35.86 o 
  -9  11 -12       26.13       12.65     22.02 o 
  -8  11 -12       26.59       34.09     28.26 o 
  -7  11 -12       48.90       61.70     27.86 o 
  -6  11 -12       88.93       74.49     28.25 o 
  -5  11 -12       37.09       14.13     22.46 o 
  -4  11 -12       72.63       48.38     25.27 o 
  -3  11 -12        8.75       -8.62     20.46 o 
  -2  11 -12       79.58       99.58     32.39 o 
  -1   1 -11      253.67      335.76     52.89 o 
   0   1 -11     6138.86     6383.28    196.75 o 
   1   1 -11      895.95     1044.98     65.82 o 
  -3   2 -11     2289.02     2306.93     89.45 o 
  -2   2 -11     3924.57     3897.04    126.25 o 
  -1   2 -11     1115.91     1079.97     63.64 o 
   0   2 -11     1623.14     1769.80     62.41 o 
   1   2 -11      704.42      710.49     38.16 o 
   2   2 -11     1452.73     1608.12     70.10 o 
  -5   3 -11      373.94      396.67     36.79 o 
  -4   3 -11      976.93     1008.81     62.45 o 
  -3   3 -11     3389.34     3401.65    121.08 o 
  -2   3 -11     1739.40     1593.17     86.07 o 
  -1   3 -11     1537.04     1530.45     66.96 o 
   0   3 -11       17.64       13.75      8.38 o 
   1   3 -11     1123.30     1265.19     47.20 o 
   2   3 -11      271.12      282.03     27.41 o 
   3   3 -11      733.35      787.36     47.68 o 
  -7   4 -11      737.22      764.17     85.64 o 
  -6   4 -11       88.91      102.18     20.42 o 
  -5   4 -11     1420.72     1311.71     74.81 o 
  -4   4 -11      921.68      914.44     63.91 o 
  -3   4 -11     2864.35     2811.54    160.37 o 
  -2   4 -11      659.17      759.38     42.05 o 
  -1   4 -11     2321.38     2408.00     63.47 o 
   0   4 -11       73.50       52.53     51.31 o 
   1   4 -11      698.11      677.65     40.44 o 
   2   4 -11      754.64      750.87     97.92 o 
   3   4 -11      298.85      234.63     41.72 o 
   4   4 -11      224.37      255.64     50.15 o 
  -9   5 -11      662.16      605.01     81.32 o 
  -8   5 -11      485.82      527.07     51.41 o 
  -7   5 -11      265.92      288.12     35.85 o 
  -6   5 -11      937.82     1056.57     71.71 o 
  -5   5 -11      590.63      571.57     63.05 o 
  -4   5 -11     1183.75     1070.08     76.48 o 
  -3   5 -11     1155.96     1073.99     79.23 o 
  -2   5 -11      593.35      613.22     63.02 o 
  -1   5 -11      843.98      662.17     67.39 o 
   0   5 -11      681.62      628.17     71.15 o 
   1   5 -11      220.66      190.03     39.71 o 
   2   5 -11      290.15      230.96     47.93 o 
   3   5 -11     1283.16     1416.14    119.26 o 
   4   5 -11      386.40      447.96     69.19 o 
   5   5 -11      123.29       88.76     87.21 o 
 -11   6 -11      123.07      146.03     78.44 o 
 -10   6 -11      114.41      102.17     49.02 o 
  -9   6 -11      261.43      325.50     42.09 o 
  -8   6 -11      171.30      153.25     31.76 o 
  -7   6 -11      589.56      580.46     57.15 o 
  -6   6 -11     1158.59     1102.62     83.59 o 
  -5   6 -11     2068.74     2033.77    110.88 o 
  -4   6 -11      396.81      428.21     54.38 o 
  -3   6 -11      387.11      396.57     53.86 o 
  -2   6 -11     1386.48     1273.73     96.44 o 
  -1   6 -11      266.04      301.10     50.06 o 
   0   6 -11      993.40      841.64     83.38 o 
   1   6 -11      543.84      791.38    124.87 o 
   2   6 -11      140.20      130.75     37.47 o 
   3   6 -11      181.54      186.48     51.25 o 
   4   6 -11      394.01      397.34    124.88 o 
   5   6 -11      215.99      181.12     90.82 o 
   6   6 -11       22.55        8.77     60.37 o 
 -11   7 -11       25.13        3.61     33.54 o 
 -10   7 -11      384.12      391.82     64.70 o 
  -9   7 -11      269.17      247.15     43.01 o 
  -8   7 -11      177.36      196.67     37.19 o 
  -7   7 -11      883.40      901.34     75.85 o 
  -6   7 -11      905.94      952.39    103.31 o 
  -5   7 -11      258.94      225.08     42.65 o 
  -4   7 -11      470.59      435.87     57.77 o 
  -3   7 -11      595.09      523.77     64.04 o 
  -2   7 -11      127.79      104.31     32.18 o 
  -1   7 -11      184.97      194.41     42.10 o 
   0   7 -11      128.88      133.50     36.65 o 
   1   7 -11      617.20      524.53     71.12 o 
   2   7 -11      595.34      726.63     86.15 o 
   3   7 -11      139.31      181.41     57.28 o 
   4   7 -11       59.18      232.21     94.43 o 
 -11   8 -11      117.36       97.01     49.54 o 
 -10   8 -11      179.59      224.43     38.87 o 
  -9   8 -11      114.63       79.37     38.34 o 
  -8   8 -11      508.94      465.17     57.96 o 
  -7   8 -11      584.74      547.45     63.33 o 
  -6   8 -11      350.14      312.54     48.65 o 
  -5   8 -11      519.35      524.77     64.03 o 
  -4   8 -11      402.70      367.36     55.80 o 
  -3   8 -11     1512.76     1393.14    107.17 o 
  -2   8 -11      221.11      176.23     39.93 o 
  -1   8 -11      350.22      293.04     54.67 o 
   0   8 -11     1477.75     1604.19    125.69 o 
   1   8 -11      303.38      325.54     60.39 o 
   2   8 -11       39.17       24.46     29.11 o 
   3   8 -11      191.06      181.64     93.40 o 
 -11   9 -11      100.28      147.35     36.42 o 
 -10   9 -11      166.26      171.69     36.72 o 
  -9   9 -11      199.21      173.33     36.23 o 
  -8   9 -11      153.74      131.16     44.25 o 
  -7   9 -11      112.96      132.86     36.14 o 
  -6   9 -11      247.28      205.43     43.72 o 
  -5   9 -11      595.53      634.03     75.54 o 
  -4   9 -11      897.02      769.69     83.32 o 
  -3   9 -11      336.69      287.90     53.21 o 
  -2   9 -11      781.16      730.79     84.88 o 
  -1   9 -11      316.48      317.22     57.60 o 
   0   9 -11      286.87      205.72     48.91 o 
   1   9 -11      335.93      437.42     87.77 o 
   2   9 -11       18.94       36.64     58.31 o 
 -10  10 -11      341.43      241.21     46.01 o 
  -9  10 -11      112.82       88.95     43.10 o 
  -8  10 -11      294.93      226.57     51.78 o 
  -7  10 -11      238.75      258.18     46.97 o 
  -6  10 -11      502.31      529.96    100.34 o 
  -5  10 -11      321.67      312.12     54.45 o 
  -4  10 -11      616.35      526.13     89.69 o 
  -3  10 -11      501.61      398.31     62.87 o 
  -2  10 -11      170.82      163.03     39.59 o 
  -1  10 -11      558.67      574.02     75.94 o 
   0  10 -11      146.58      140.66     47.02 o 
  -9  11 -11       95.09       74.82     30.29 o 
  -8  11 -11      383.90      276.62     64.33 o 
  -7  11 -11      106.41      178.61    100.11 o 
  -6  11 -11      558.39      487.78     67.21 o 
  -5  11 -11      574.39      490.25     69.08 o 
  -4  11 -11       89.73       78.19     32.17 o 
  -3  11 -11      238.47      283.37     53.44 o 
  -2  11 -11       93.55       94.63     34.23 o 
  -6  12 -11       19.80       11.03     19.32 o 
  -1   1 -10     5866.04     5684.34    168.57 o 
   0   1 -10      913.82      978.17     72.52 o 
   1   1 -10      663.79      729.04     52.28 o 
  -3   2 -10      273.33      292.37     38.97 o 
  -2   2 -10     2052.72     2078.75     87.90 o 
  -1   2 -10     2472.55     2460.79     92.32 o 
   0   2 -10     5170.03     5719.14    127.00 o 
   1   2 -10      144.86      173.96     17.63 o 
   2   2 -10      545.20      607.76     40.36 o 
  -5   3 -10      242.30      260.22     28.29 o 
  -4   3 -10     1737.21     1778.37     80.14 o 
  -3   3 -10      243.69      260.13     33.67 o 
  -2   3 -10      953.04      886.12     62.77 o 
  -1   3 -10      408.68      407.00     32.26 o 
   0   3 -10     1269.07     1300.14     34.83 o 
   1   3 -10      707.25      817.29     94.40 o 
   2   3 -10      520.57      554.45     35.11 o 
   3   3 -10      529.72      589.83     41.20 o 
  -7   4 -10      236.18      215.16     33.74 o 
  -6   4 -10     1323.73     1415.02     93.55 o 
  -5   4 -10     1195.22     1271.75     74.17 o 
  -4   4 -10      536.74      515.00     47.83 o 
  -3   4 -10     3306.61     3286.30    126.57 o 
  -2   4 -10      183.87      210.32     18.80 o 
  -1   4 -10      592.57      626.26     34.52 o 
   0   4 -10      119.96      150.47     11.01 o 
   1   4 -10      916.59      884.70     40.08 o 
   2   4 -10      640.47      665.47     36.89 o 
   3   4 -10     1343.62     1454.66     77.63 o 
   4   4 -10      118.15       96.09     25.92 o 
  -9   5 -10      818.37      819.51     70.94 o 
  -8   5 -10     1752.61     1701.75    124.69 o 
  -7   5 -10      276.08      286.84     36.62 o 
  -6   5 -10      139.52      155.58     27.88 o 
  -5   5 -10     1420.25     1371.64     81.82 o 
  -4   5 -10     1603.30     1561.28     90.51 o 
  -3   5 -10      164.84      158.73     30.12 o 
  -2   5 -10      488.66      441.03     50.89 o 
  -1   5 -10      611.74      571.78     61.36 o 
   0   5 -10      316.03      332.23     50.68 o 
   1   5 -10     1686.86     1728.29     80.94 o 
   2   5 -10      488.79      545.43     48.17 o 
   3   5 -10      138.79      173.49     29.92 o 
   4   5 -10      660.70      722.30     64.99 o 
   5   5 -10      496.61      518.42     79.65 o 
 -11   6 -10      239.52      221.37    104.75 o 
 -10   6 -10      428.92      478.87     97.01 o 
  -9   6 -10      337.70      374.17     45.83 o 
  -8   6 -10     1254.70     1273.72     83.93 o 
  -7   6 -10     2500.75     2357.50    136.83 o 
  -6   6 -10      166.66      186.58     34.14 o 
  -5   6 -10       90.82      172.19     34.64 o 
  -4   6 -10     2309.86     2012.96    110.72 o 
  -3   6 -10      450.20      427.89     53.02 o 
  -2   6 -10      267.44      241.14     40.75 o 
  -1   6 -10     1678.52     1722.35    113.84 o 
   0   6 -10      692.93      596.04     71.03 o 
   1   6 -10      246.84      241.47     46.39 o 
   2   6 -10      861.56      938.44     92.41 o 
   3   6 -10      284.10      279.65     54.13 o 
   4   6 -10      368.96      348.83    120.75 o 
   5   6 -10      376.36      232.21     99.08 o 
   6   6 -10       52.59      271.94    134.68 o 
 -12   7 -10      255.93      207.44     97.53 o 
 -11   7 -10      174.28      111.98     51.60 o 
 -10   7 -10      586.45      688.83     81.40 o 
  -9   7 -10      960.10     1030.06     99.24 o 
  -8   7 -10      193.10      201.89     36.52 o 
  -7   7 -10      792.11      840.95     72.05 o 
  -6   7 -10      972.39      921.50     77.33 o 
  -5   7 -10      551.78      528.48     61.42 o 
  -4   7 -10      203.18      174.98     39.24 o 
  -3   7 -10     1409.36     1281.15     96.33 o 
  -2   7 -10      829.17      859.36     83.36 o 
  -1   7 -10      289.15      254.40     47.67 o 
   0   7 -10      959.66      841.72     85.02 o 
   1   7 -10      119.51      102.49     35.11 o 
   2   7 -10      275.30      243.26     48.32 o 
   3   7 -10      362.36      315.67     65.78 o 
   4   7 -10      376.48      507.25    136.75 o 
   5   7 -10      246.03      274.52     97.53 o 
 -11   8 -10      349.71      350.47     60.57 o 
 -10   8 -10      200.84      198.29     44.18 o 
  -9   8 -10      324.79      364.60     51.95 o 
  -8   8 -10      726.93      625.31     67.01 o 
  -7   8 -10      167.86      186.50     38.50 o 
  -6   8 -10      369.91      427.02     58.90 o 
  -5   8 -10      690.55      716.58     74.35 o 
  -4   8 -10       46.65       24.88     23.20 o 
  -3   8 -10      112.82      112.89     35.54 o 
  -2   8 -10      603.38      563.01     67.68 o 
  -1   8 -10       74.46       99.44     31.90 o 
   0   8 -10      252.19      209.97     45.92 o 
   1   8 -10      859.88      874.02     95.11 o 
   2   8 -10      253.33      322.24     72.01 o 
   3   8 -10      127.40       31.48     58.83 o 
 -11   9 -10      102.82      148.33     34.20 o 
 -10   9 -10      345.65      369.09     53.46 o 
  -9   9 -10      163.55      132.85     34.77 o 
  -8   9 -10      536.33      422.49     69.59 o 
  -7   9 -10     1001.17     1000.81    177.77 o 
  -6   9 -10      265.44      225.26     44.68 o 
  -5   9 -10      401.72      353.96     55.35 o 
  -4   9 -10      368.88      316.18     53.97 o 
  -3   9 -10      249.13      260.75     50.10 o 
  -2   9 -10       85.47       99.04     36.74 o 
  -1   9 -10      413.87      394.95     63.60 o 
   0   9 -10       81.91       95.94     36.00 o 
   1   9 -10      197.64      179.28     53.54 o 
   2   9 -10       48.27      171.32     82.05 o 
 -10  10 -10       66.15       79.92     29.16 o 
  -9  10 -10      231.37      158.56     38.65 o 
  -8  10 -10      406.83      350.50     79.52 o 
  -7  10 -10      376.83      335.00     52.34 o 
  -6  10 -10      327.62      309.64     50.41 o 
  -5  10 -10      126.37      118.80     34.67 o 
  -4  10 -10      146.74      131.43     38.99 o 
  -3  10 -10      317.53      314.08     55.56 o 
  -2  10 -10      226.26      238.28     51.08 o 
  -1  10 -10       68.05       67.17     30.64 o 
   0  10 -10       22.11       40.15     36.30 o 
  -9  11 -10      101.44       81.24     31.97 o 
  -8  11 -10      366.18      302.29     61.03 o 
  -7  11 -10       55.83       51.10     27.44 o 
  -6  11 -10      127.50      126.88     34.22 o 
  -5  11 -10       93.76       73.26     27.74 o 
  -4  11 -10      141.12       89.69     27.34 o 
  -3  11 -10       45.16       47.51     25.25 o 
  -2  11 -10       77.17       64.79     28.26 o 
  -7  12 -10      175.54      145.86     36.29 o 
  -6  12 -10       65.08       96.52     31.55 o 
  -5  12 -10      175.95      154.64     40.41 o 
  -1   1  -9      423.09      406.92     42.36 o 
   0   1  -9     5368.09     5145.08    114.42 o 
   1   1  -9     4651.33     4646.74    109.77 o 
  -3   2  -9     3696.63     4011.19    121.84 o 
  -2   2  -9      292.07      252.66     29.19 o 
  -1   2  -9     4660.71     4448.21    117.45 o 
   0   2  -9     6132.68     6444.89    260.47 o 
   1   2  -9     5883.89     5823.21    127.49 o 
   2   2  -9     6351.73     6418.89    131.42 o 
  -5   3  -9      684.48      658.81     45.69 o 
  -4   3  -9     3203.03     3224.22    104.80 o 
  -3   3  -9     4676.28     4403.64    218.83 o 
  -2   3  -9     1577.95     1591.89     80.98 o 
  -1   3  -9     6596.33     6254.13    241.17 o 
   0   3  -9     1863.85     1793.54     40.57 o 
   1   3  -9     3042.41     3316.35     75.79 o 
   2   3  -9     1297.67     1276.15     53.14 o 
   3   3  -9     3056.48     3267.86    106.96 o 
  -7   4  -9      329.21      362.48     36.55 o 
  -6   4  -9      529.39      566.91     45.81 o 
  -5   4  -9     3651.11     3489.60    116.90 o 
  -4   4  -9     1816.26     1796.84     85.60 o 
  -3   4  -9     4388.87     3884.58    133.52 o 
  -2   4  -9     5947.20     5461.37    161.56 o 
  -1   4  -9      797.21      952.21     29.90 o 
   0   4  -9     1374.54     1356.27     34.76 o 
   1   4  -9      514.94      548.69     27.16 o 
   2   4  -9      231.71      243.75     22.31 o 
   3   4  -9      770.48      799.79     46.95 o 
   4   4  -9      900.12      982.61     70.60 o 
  -9   5  -9       35.74       60.86     22.86 o 
  -8   5  -9       97.42       82.98     22.94 o 
  -7   5  -9     2515.53     2421.59    172.32 o 
  -6   5  -9       52.92       67.48     18.96 o 
  -5   5  -9      623.54      544.35     50.57 o 
  -4   5  -9     3224.10     2963.49    127.09 o 
  -3   5  -9      653.03      656.13     71.21 o 
  -2   5  -9     2739.82     2369.20    116.93 o 
  -1   5  -9     1317.67     1250.99     89.58 o 
   0   5  -9       95.38      103.55     17.44 o 
   1   5  -9     2355.47     2400.86     93.81 o 
   2   5  -9     1429.71     1544.59    140.55 o 
   3   5  -9      397.43      381.92     42.68 o 
   4   5  -9      529.43      245.96    106.73 o 
   5   5  -9      164.56      143.01     46.96 o 
 -11   6  -9       60.35       75.68     37.85 o 
 -10   6  -9      475.92      482.62     75.34 o 
  -9   6  -9      395.34      422.34     49.23 o 
  -8   6  -9      437.75      415.90     48.26 o 
  -7   6  -9      576.47      561.75     55.84 o 
  -6   6  -9     2505.81     2614.09    117.86 o 
  -5   6  -9      165.00      183.22     34.25 o 
  -4   6  -9     1132.64      969.05     75.30 o 
  -3   6  -9     2256.48     1888.63    108.10 o 
  -2   6  -9      148.43      176.44     36.05 o 
  -1   6  -9     4735.49     4216.53    291.27 o 
   0   6  -9      448.69      468.03     60.31 o 
   1   6  -9      358.89      376.28     57.15 o 
   2   6  -9      953.41      983.63     94.33 o 
   3   6  -9     1223.81      650.25    554.12 o 
   4   6  -9      239.01      198.67     91.85 o 
   5   6  -9       57.33       33.03     62.95 o 
   6   6  -9       23.63      -10.32     58.31 o 
 -12   7  -9      165.46      138.77     51.21 o 
 -11   7  -9      210.10      221.37     67.60 o 
 -10   7  -9      130.77      159.88     36.40 o 
  -9   7  -9       16.86       14.05     20.54 o 
  -8   7  -9     1009.57     1041.09     80.28 o 
  -7   7  -9      336.60      365.65     48.93 o 
  -6   7  -9     1361.98     1202.11     85.93 o 
  -5   7  -9     1583.34     1440.53     95.18 o 
  -4   7  -9      208.76      172.84     35.59 o 
  -3   7  -9      810.51      663.30     68.14 o 
  -2   7  -9      799.72      751.68     74.14 o 
  -1   7  -9      323.68      224.72     44.86 o 
   0   7  -9      317.03      305.25     50.21 o 
   1   7  -9       98.01      133.10     33.87 o 
   2   7  -9      299.83      262.95     49.67 o 
   3   7  -9      173.06      186.80     96.50 o 
   4   7  -9      151.48      170.80     94.43 o 
   5   7  -9      113.48      176.48     87.72 o 
 -12   8  -9       23.08       33.03     42.31 o 
 -11   8  -9        8.73       13.66     23.43 o 
 -10   8  -9      444.06      463.07     57.74 o 
  -9   8  -9      434.49      400.51     54.19 o 
  -8   8  -9      276.77      394.03     73.05 o 
  -7   8  -9     1070.50     1019.32     83.72 o 
  -6   8  -9      394.74      354.82     50.16 o 
  -5   8  -9      228.80      223.28     44.60 o 
  -4   8  -9      220.89      256.05     45.72 o 
  -3   8  -9      252.86      186.96     49.95 o 
  -2   8  -9      916.32      960.83     88.26 o 
  -1   8  -9      143.82      174.51     42.08 o 
   0   8  -9      329.79      345.65     56.07 o 
   1   8  -9      310.75      320.55     54.95 o 
   2   8  -9      232.10      235.12     64.88 o 
   3   8  -9       72.14       37.15     58.83 o 
   4   8  -9       13.21      -22.19     66.05 o 
 -11   9  -9      136.24      166.49     37.99 o 
 -10   9  -9       75.97       51.97     24.07 o 
  -9   9  -9      297.31      284.74     46.84 o 
  -8   9  -9      137.38      146.07     35.60 o 
  -7   9  -9       50.36       28.59     20.76 o 
  -6   9  -9      177.05      230.56     44.75 o 
  -5   9  -9       74.33       60.88     29.79 o 
  -4   9  -9      766.44      767.27     80.92 o 
  -3   9  -9      420.67      456.65     62.15 o 
  -2   9  -9      340.36      300.57     53.79 o 
  -1   9  -9      374.49      355.72     60.68 o 
   0   9  -9       76.48       50.75     30.41 o 
   1   9  -9      218.87      242.90     74.82 o 
   2   9  -9       24.01       52.63     66.05 o 
 -11  10  -9       28.22       26.52     24.14 o 
 -10  10  -9      188.06      175.84     38.06 o 
  -9  10  -9      153.74      108.76     32.65 o 
  -8  10  -9      143.83      104.86     31.03 o 
  -7  10  -9       76.63       69.97     29.10 o 
  -6  10  -9      286.40      337.24     52.43 o 
  -5  10  -9       55.34       36.41     26.50 o 
  -4  10  -9      364.60      327.82     53.24 o 
  -3  10  -9      307.38      280.05     52.97 o 
  -2  10  -9       55.21       47.28     31.25 o 
  -1  10  -9       76.92       64.19     29.62 o 
   0  10  -9      160.31      136.83     49.44 o 
   1  10  -9        6.04       49.02     60.89 o 
 -10  11  -9       41.97       62.85     37.44 o 
  -9  11  -9       99.25      253.99    260.31 o 
  -8  11  -9       20.42       28.75     25.03 o 
  -7  11  -9       87.12       96.11     32.72 o 
  -6  11  -9       85.62       64.83     26.20 o 
  -5  11  -9      158.75      129.02     34.02 o 
  -4  11  -9       83.98       78.61     29.33 o 
  -3  11  -9       36.28       63.36     26.56 o 
  -2  11  -9        7.88       31.29     21.96 o 
  -1  11  -9       31.61       29.25     59.08 o 
  -8  12  -9       67.16       81.04     31.68 o 
  -7  12  -9       68.28       71.50     27.72 o 
  -6  12  -9       39.30       34.97     28.25 o 
  -5  12  -9       69.11       40.45     22.92 o 
  -4  12  -9       18.59       31.10     22.06 o 
  -1   1  -8     1110.07     1153.52     98.04 o 
   0   1  -8      204.54      260.86     23.15 o 
   1   1  -8     1704.67     2007.19    101.53 o 
  -3   2  -8     2625.67     2603.42     83.61 o 
  -2   2  -8      310.12      362.28     33.15 o 
  -1   2  -8     4483.70     4466.46    136.66 o 
   0   2  -8     4812.94     5180.32    225.52 o 
   1   2  -8      531.16      610.33     30.67 o 
   2   2  -8      648.26      698.49     40.74 o 
  -5   3  -8      338.41      320.75     31.38 o 
  -4   3  -8     3952.12     4054.86    113.65 o 
  -3   3  -8      668.54      676.31     48.37 o 
  -2   3  -8     1619.40     1755.44     82.29 o 
  -1   3  -8     1194.92     1202.16     47.32 o 
   0   3  -8      358.89      347.68     16.19 o 
   1   3  -8      908.94      925.87     36.46 o 
   2   3  -8     1161.82     1196.11     50.33 o 
   3   3  -8     1335.09     1450.76    102.41 o 
  -7   4  -8      269.44      296.17     33.62 o 
  -6   4  -8      633.86      573.24     46.22 o 
  -5   4  -8     1109.88     1189.79     66.89 o 
  -4   4  -8        1.22       -1.52     11.39 o 
  -3   4  -8      883.77      958.31     63.89 o 
  -2   4  -8     1493.91     1449.71     84.04 o 
  -1   4  -8      408.56      473.44     42.38 o 
   0   4  -8      949.34     1008.49     29.85 o 
   1   4  -8     1656.10     1713.24     75.77 o 
   2   4  -8     1035.38      989.26     43.05 o 
   3   4  -8      394.78      367.20     30.88 o 
   4   4  -8     1121.92      896.47    260.20 o 
  -9   5  -8      378.10      473.65     51.99 o 
  -8   5  -8     1254.34     1244.71     75.81 o 
  -7   5  -8     1668.51     1646.19     89.17 o 
  -6   5  -8      720.00      810.63     58.75 o 
  -5   5  -8      580.94      608.47     51.60 o 
  -4   5  -8     1607.03     1461.00    106.27 o 
  -3   5  -8      261.29      248.69     35.82 o 
  -2   5  -8     1851.32     1702.21     94.95 o 
  -1   5  -8      382.33      379.82     18.76 o 
   0   5  -8      622.55      620.42     33.04 o 
   1   5  -8     1636.45     1577.66     78.66 o 
   2   5  -8     1413.69     1376.84     62.12 o 
   3   5  -8      567.38      410.83     77.45 o 
   4   5  -8      139.33      155.97     25.69 o 
   5   5  -8      657.58      690.57    116.36 o 
 -11   6  -8      171.05      199.30     53.41 o 
 -10   6  -8      173.28      186.92     43.35 o 
  -9   6  -8      797.71      764.33     65.36 o 
  -8   6  -8      955.32      990.95     75.26 o 
  -7   6  -8      525.25      474.66     52.55 o 
  -6   6  -8     2085.25     2156.80    106.31 o 
  -5   6  -8     1008.37      871.75     68.55 o 
  -4   6  -8      769.21      734.82     63.25 o 
  -3   6  -8     3519.43     3266.94    137.82 o 
  -2   6  -8      527.31      574.79     60.88 o 
  -1   6  -8      611.32      592.16     64.02 o 
   0   6  -8     3817.32     3831.56    169.91 o 
   1   6  -8      686.26      630.81     69.86 o 
   2   6  -8      246.82      252.48     47.17 o 
   3   6  -8      959.54      560.93    365.37 o 
   4   6  -8       42.08      290.52    121.27 o 
   5   6  -8       28.06       54.70     67.08 o 
   6   6  -8       92.29       95.98     73.28 o 
 -12   7  -8       24.35        5.53     29.34 o 
 -11   7  -8      124.85      136.41     38.81 o 
 -10   7  -8       98.08      147.69     34.40 o 
  -9   7  -8      254.39      240.01     41.67 o 
  -8   7  -8      493.45      519.10     57.41 o 
  -7   7  -8      455.44      478.54     52.98 o 
  -6   7  -8      737.17      709.57     66.87 o 
  -5   7  -8     3118.99     3038.88    135.38 o 
  -4   7  -8     1072.87     1043.14     81.74 o 
  -3   7  -8      593.91      542.90     61.34 o 
  -2   7  -8     1349.69     1363.69     97.36 o 
  -1   7  -8      870.63      870.54     80.98 o 
   0   7  -8      513.69      508.52     64.75 o 
   1   7  -8      881.99      959.60     91.26 o 
   2   7  -8      131.07      112.86     40.10 o 
   3   7  -8      128.37      159.97     82.56 o 
   4   7  -8      191.39      337.48    116.62 o 
   5   7  -8       48.34      116.10     67.60 o 
 -12   8  -8       75.11       62.58     36.69 o 
 -11   8  -8       27.87       71.82     25.46 o 
 -10   8  -8      105.93       97.00     27.61 o 
  -9   8  -8      527.91      500.87     59.99 o 
  -8   8  -8      632.01      699.50     72.43 o 
  -7   8  -8      553.59      555.05     62.79 o 
  -6   8  -8      953.53      959.50     81.38 o 
  -5   8  -8      419.07      364.61     49.54 o 
  -4   8  -8     1817.67     1754.81    112.10 o 
  -3   8  -8      955.52      807.80     77.72 o 
  -2   8  -8       77.23       74.78     28.10 o 
  -1   8  -8     1071.17      931.06     87.74 o 
   0   8  -8      904.82      886.37     86.33 o 
   1   8  -8       72.87       66.01     29.12 o 
   2   8  -8      191.63      129.01     77.40 o 
   3   8  -8      200.17      176.48    101.14 o 
   4   8  -8       71.59       34.57     71.73 o 
 -11   9  -8       54.22       60.27     24.74 o 
 -10   9  -8       44.53      671.59    849.63 o 
  -9   9  -8      194.92      180.63     37.78 o 
  -8   9  -8      287.47      277.96     46.91 o 
  -7   9  -8      348.28      420.39     56.23 o 
  -6   9  -8      485.88      453.31     60.16 o 
  -5   9  -8     1606.24     1448.35    105.99 o 
  -4   9  -8      284.19      275.37     47.54 o 
  -3   9  -8      432.32      394.06     59.51 o 
  -2   9  -8      382.18      277.68     50.62 o 
  -1   9  -8      186.90      175.96     43.75 o 
   0   9  -8      566.74      622.77     76.07 o 
   1   9  -8      152.92      200.42     55.93 o 
   2   9  -8       55.28      114.56     71.73 o 
 -11  10  -8       82.27      102.65     35.03 o 
 -10  10  -8       76.06       74.03     27.56 o 
  -9  10  -8      124.61      120.80     30.61 o 
  -8  10  -8      399.88      327.94     50.86 o 
  -7  10  -8      351.43      288.73     47.24 o 
  -6  10  -8      398.89      409.49     59.71 o 
  -5  10  -8      431.41      451.03     62.89 o 
  -4  10  -8      112.89       83.39     31.94 o 
  -3  10  -8       91.01       91.91     34.59 o 
  -2  10  -8      573.61      552.50     71.31 o 
  -1  10  -8      420.03      443.97     63.75 o 
   0  10  -8       47.05       29.61     29.94 o 
   1  10  -8      208.72      255.43     90.82 o 
 -10  11  -8       79.70      106.96     36.48 o 
  -9  11  -8       88.55       48.15     26.92 o 
  -8  11  -8       27.42       28.36     23.81 o 
  -7  11  -8      123.70      120.98     34.73 o 
  -6  11  -8      598.82      517.74     68.86 o 
  -5  11  -8       68.49       63.65     23.97 o 
  -4  11  -8      219.59      257.34     48.69 o 
  -3  11  -8      162.85      159.78     38.63 o 
  -2  11  -8      194.70      134.69     45.91 o 
  -1  11  -8      156.75      201.92     49.54 o 
  -8  12  -8      315.13      273.09     51.52 o 
  -7  12  -8       83.27       50.81     24.06 o 
  -6  12  -8      143.98      201.92     40.66 o 
  -5  12  -8       92.58       93.31     27.46 o 
  -4  12  -8       99.18       56.24     24.21 o 
  -1   1  -7     2296.64     2372.56     92.91 o 
   0   1  -7     3868.20     3696.61    147.86 o 
   1   1  -7     1084.30     1036.68     43.66 o 
  -3   2  -7      657.86      636.76     39.38 o 
  -2   2  -7     1190.05     1151.53     57.10 o 
  -1   2  -7      657.40      711.40     36.95 o 
   0   2  -7     2788.64     3019.55     79.19 o 
   1   2  -7      302.50      307.64     20.70 o 
   2   2  -7     1987.40     2008.70     68.32 o 
  -5   3  -7     1077.38     1032.23     54.61 o 
  -4   3  -7      598.31      635.43     43.60 o 
  -3   3  -7        4.23        7.41     10.27 o 
  -2   3  -7     1343.87     1412.06     72.49 o 
  -1   3  -7     1001.45      982.11     61.33 o 
   0   3  -7     1838.40     1870.08     61.15 o 
   1   3  -7     1386.34     1489.38     54.04 o 
   2   3  -7     1164.60     1222.70     50.19 o 
   3   3  -7     1330.54     1344.48     65.32 o 
  -7   4  -7     1953.77     1959.85     86.21 o 
  -6   4  -7      469.84      462.09     41.16 o 
  -5   4  -7      328.91      310.35     34.06 o 
  -4   4  -7     1603.10     1619.98     78.25 o 
  -3   4  -7     2560.38     2360.24     97.75 o 
  -2   4  -7     1296.42     1268.67     75.06 o 
  -1   4  -7      600.98      637.26     22.05 o 
   0   4  -7     3881.83     3698.21     74.89 o 
   1   4  -7     1467.60     1424.42     43.22 o 
   2   4  -7      607.83      636.32     33.97 o 
   3   4  -7      858.29      894.73    136.18 o 
   4   4  -7      907.35      873.35     54.79 o 
  -9   5  -7      697.65      728.61     60.65 o 
  -8   5  -7      511.66      506.95     49.92 o 
  -7   5  -7      559.47      586.28     51.75 o 
  -6   5  -7     3535.90     3452.35    125.08 o 
  -5   5  -7       98.03       83.27     27.81 o 
  -4   5  -7      279.38      283.32     35.15 o 
  -3   5  -7     1880.30     1853.41     93.20 o 
  -2   5  -7     3838.95     3761.49    141.08 o 
  -1   5  -7     1221.44     1260.55     41.27 o 
   0   5  -7      300.16      312.05     29.31 o 
   1   5  -7      485.11      543.74     35.36 o 
   2   5  -7      180.74      168.62     22.02 o 
   3   5  -7      659.39      523.10    123.37 o 
   4   5  -7      773.18      816.15     81.04 o 
   5   5  -7      457.75      415.01     55.32 o 
 -11   6  -7      346.12      325.84     67.63 o 
 -10   6  -7      141.73      132.76     39.48 o 
  -9   6  -7      161.59      155.39     30.88 o 
  -8   6  -7     2234.76     2487.80    143.77 o 
  -7   6  -7      960.61      994.53     72.15 o 
  -6   6  -7      300.52      313.06     40.68 o 
  -5   6  -7     3388.91     3330.04    131.91 o 
  -4   6  -7     1147.55     1054.18     75.55 o 
  -3   6  -7      543.49      476.36     51.52 o 
  -2   6  -7     1364.76     1235.12     85.00 o 
  -1   6  -7     2056.87     1894.49    144.33 o 
   0   6  -7      372.42      427.82     54.04 o 
   1   6  -7     1222.83     1374.74    102.44 o 
   2   6  -7      557.07      480.54     84.14 o 
   3   6  -7      856.47      811.49    116.62 o 
   4   6  -7      258.62      132.10     93.40 o 
   5   6  -7      246.76      327.67    116.62 o 
   6   6  -7      157.15      160.48     80.50 o 
 -12   7  -7       26.87       43.40     34.32 o 
 -11   7  -7      324.80      348.20     60.50 o 
 -10   7  -7     1105.30     1078.24     83.85 o 
  -9   7  -7      281.76      296.82     45.62 o 
  -8   7  -7      159.78      191.78     37.08 o 
  -7   7  -7     2060.41     1755.99    124.37 o 
  -6   7  -7      426.90      455.87     51.93 o 
  -5   7  -7      189.98      191.19     34.38 o 
  -4   7  -7     1325.01     1269.50     88.28 o 
  -3   7  -7     1345.39     1227.24     93.99 o 
  -2   7  -7      299.64      244.34     41.52 o 
  -1   7  -7      754.78      706.68     72.07 o 
   0   7  -7      112.11      159.10     35.50 o 
   1   7  -7      633.49      552.20     70.53 o 
   2   7  -7      465.52      546.31     87.53 o 
   3   7  -7      182.14      210.54     96.50 o 
   4   7  -7      201.88      347.80    124.88 o 
   5   7  -7      224.02      368.96    110.94 o 
 -12   8  -7      220.70      282.64     60.38 o 
 -11   8  -7      362.23      412.71     55.69 o 
 -10   8  -7      451.58      455.53     56.71 o 
  -9   8  -7      696.17      627.44     78.76 o 
  -8   8  -7      193.39      193.50     38.62 o 
  -7   8  -7      367.47      352.62     50.38 o 
  -6   8  -7      686.35      655.47     66.94 o 
  -5   8  -7      175.66      174.47     36.74 o 
  -4   8  -7      368.03      295.86     47.48 o 
  -3   8  -7      992.94      867.46     79.72 o 
  -2   8  -7      846.97      838.08     79.20 o 
  -1   8  -7      265.92      235.14     45.86 o 
   0   8  -7       49.34       85.77     30.60 o 
   1   8  -7      132.06      114.94     46.04 o 
   2   8  -7      116.83      186.80     99.59 o 
   3   8  -7      221.76      302.39    117.65 o 
   4   8  -7      188.86      264.20     93.40 o 
 -11   9  -7      317.26      334.56     50.93 o 
 -10   9  -7       41.87       51.72     21.75 o 
  -9   9  -7      103.46       88.87     29.30 o 
  -8   9  -7      690.66      659.20     71.00 o 
  -7   9  -7      621.25      658.81     86.44 o 
  -6   9  -7       93.25       76.86     28.50 o 
  -5   9  -7      795.26      827.38     79.16 o 
  -4   9  -7      686.73      615.57     67.62 o 
  -3   9  -7      354.22      347.57     54.16 o 
  -2   9  -7      309.80      328.00     53.07 o 
  -1   9  -7      396.73      361.81     56.68 o 
   0   9  -7       99.17      102.90     40.15 o 
   1   9  -7      394.52      557.30    144.49 o 
   2   9  -7      141.27      139.33     81.02 o 
 -11  10  -7      212.97      184.16     41.58 o 
 -10  10  -7      363.15      260.55     48.96 o 
  -9  10  -7      128.89       96.24     29.31 o 
  -8  10  -7      260.69      249.96     43.86 o 
  -7  10  -7      697.83      690.75     74.29 o 
  -6  10  -7      179.49      197.86     39.74 o 
  -5  10  -7      289.81      214.02     45.04 o 
  -4  10  -7      203.28      166.87     40.63 o 
  -3  10  -7      123.56      128.47     35.97 o 
  -2  10  -7       52.73       76.92     38.79 o 
  -1  10  -7      169.57      171.68     62.95 o 
   0  10  -7       96.97      112.79     43.35 o 
   1  10  -7       55.14       20.12     59.34 o 
 -10  11  -7      141.33      124.58     36.38 o 
  -9  11  -7      249.00      207.98     50.35 o 
  -8  11  -7      178.04      137.13     34.12 o 
  -7  11  -7      105.11       73.06     26.77 o 
  -6  11  -7      154.41      125.53     33.79 o 
  -5  11  -7       46.73       68.12     27.00 o 
  -4  11  -7      104.36       96.86     31.93 o 
  -3  11  -7      114.27      115.34     35.47 o 
  -2  11  -7       45.53       38.70     32.25 o 
  -1  11  -7       45.29       54.51     39.22 o 
  -8  12  -7      131.31      108.21     36.07 o 
  -7  12  -7       75.84       45.10     24.61 o 
  -6  12  -7       74.27      135.85     38.12 o 
  -5  12  -7       47.43       47.69     26.32 o 
  -4  12  -7       81.67       88.16     28.29 o 
  -1   1  -6     1888.26     1918.38    212.08 o 
   0   1  -6    33881.38    34535.93    573.88 o 
   1   1  -6     4140.80     4368.02     87.43 o 
  -3   2  -6      554.60      545.71     34.34 o 
  -2   2  -6     4242.71     4161.63    103.51 o 
  -1   2  -6     5254.13     5293.01    115.42 o 
   0   2  -6     3686.01     3522.84     54.75 o 
   1   2  -6     4112.70     4348.07     77.35 o 
   2   2  -6     4124.90     4242.28     97.81 o 
  -5   3  -6     2000.96     2124.39     82.45 o 
  -4   3  -6     2746.33     2458.74     86.14 o 
  -3   3  -6      461.00      380.18     33.95 o 
  -2   3  -6     1674.60     1613.41     73.49 o 
  -1   3  -6     6933.14     7287.79    357.59 o 
   0   3  -6     9606.27    10497.93    185.81 o 
   1   3  -6     9149.47     9854.38    172.12 o 
   2   3  -6     1038.57      998.34     45.75 o 
   3   3  -6      858.56      741.63    104.61 o 
  -7   4  -6      571.10      592.90     47.08 o 
  -6   4  -6     6342.17     6509.49    157.13 o 
  -5   4  -6      655.17      569.28     43.79 o 
  -4   4  -6      800.85      776.16     52.72 o 
  -3   4  -6     5328.46     4855.43    135.69 o 
  -2   4  -6     5148.07     5311.75    149.80 o 
  -1   4  -6    18997.98    19725.13    148.10 o 
   0   4  -6     7969.90     8325.91    161.46 o 
   1   4  -6      530.91      553.27     27.25 o 
   2   4  -6     1727.50     1625.14     59.35 o 
   3   4  -6     1537.22     1454.84     59.41 o 
   4   4  -6      522.86      535.84     38.58 o 
  -9   5  -6      255.30      235.99     36.30 o 
  -8   5  -6     1750.96     1794.14     90.66 o 
  -7   5  -6      509.17      497.52     47.20 o 
  -6   5  -6      377.97      442.32     44.28 o 
  -5   5  -6     4844.00     4825.28    144.15 o 
  -4   5  -6     1152.89     1049.14     66.86 o 
  -3   5  -6     1462.95     1289.13     83.90 o 
  -2   5  -6     1904.90     1719.11     91.85 o 
  -1   5  -6      828.49      864.87     33.85 o 
   0   5  -6     8057.86     8041.01    121.52 o 
   1   5  -6     1487.81     1440.26     57.78 o 
   2   5  -6      132.79      120.33     19.61 o 
   3   5  -6      215.75      260.50     29.18 o 
   4   5  -6      962.93      902.56     73.10 o 
   5   5  -6      188.49      242.85     41.39 o 
 -11   6  -6       64.56       63.66     27.58 o 
 -10   6  -6      236.86      225.23     48.22 o 
  -9   6  -6      295.87      287.73     42.29 o 
  -8   6  -6      196.09      175.94     32.37 o 
  -7   6  -6     1904.50     1948.49     99.60 o 
  -6   6  -6      583.04      429.44     47.67 o 
  -5   6  -6     1386.58     1257.93     77.72 o 
  -4   6  -6     4182.25     4398.60    153.17 o 
  -3   6  -6      480.82      437.49     50.33 o 
  -2   6  -6     1419.66     1260.96     60.36 o 
  -1   6  -6     1648.43     1572.33     72.55 o 
   0   6  -6      391.98      390.79     36.90 o 
   1   6  -6     1309.64     1142.20    137.20 o 
   2   6  -6      459.30      406.48     56.26 o 
   3   6  -6      560.86      614.76     53.89 o 
   4   6  -6      293.46      384.45     66.28 o 
   5   6  -6      170.74       94.95     75.86 o 
   6   6  -6      100.91       22.70     54.70 o 
 -12   7  -6       19.59       57.58     33.72 o 
 -11   7  -6       35.76       30.23     25.63 o 
 -10   7  -6      174.37      199.37     36.38 o 
  -9   7  -6      451.65      493.37     57.61 o 
  -8   7  -6      305.62      281.26     43.29 o 
  -7   7  -6      450.42      397.37     51.21 o 
  -6   7  -6     1286.43     1391.56     89.77 o 
  -5   7  -6     1524.92     1330.94     87.51 o 
  -4   7  -6      795.92      804.26     68.60 o 
  -3   7  -6      936.80      925.53     76.37 o 
  -2   7  -6       78.11       84.26     27.27 o 
  -1   7  -6     1159.38     1141.00     87.51 o 
   0   7  -6      699.74      624.49     68.85 o 
   1   7  -6      353.35      385.60     54.19 o 
   2   7  -6      152.59      106.66     38.52 o 
   3   7  -6      186.93      125.91     92.37 o 
   4   7  -6       20.93      -28.90     60.37 o 
   5   7  -6      131.31       89.79     64.50 o 
 -12   8  -6       85.97       90.63     40.51 o 
 -11   8  -6        7.63        9.04     18.42 o 
 -10   8  -6      163.19      199.63     37.78 o 
  -9   8  -6      281.34      274.68     46.17 o 
  -8   8  -6      146.25      128.28     33.69 o 
  -7   8  -6      203.12      202.56     38.44 o 
  -6   8  -6      883.53     1007.89     79.70 o 
  -5   8  -6      910.33      921.61     77.20 o 
  -4   8  -6      167.29      115.18     29.22 o 
  -3   8  -6      863.58      853.13     76.44 o 
  -2   8  -6      422.48      407.21     54.10 o 
  -1   8  -6      144.43      127.18     32.67 o 
   0   8  -6      205.56      185.38     38.85 o 
   1   8  -6      648.64      556.38    149.90 o 
   2   8  -6      569.10      527.89    140.36 o 
   3   8  -6      109.16       83.60     66.05 o 
   4   8  -6       15.43      -41.28     45.93 o 
 -12   9  -6      248.70      215.64     76.37 o 
 -11   9  -6       75.10       67.37     30.22 o 
 -10   9  -6      383.76      410.33     62.29 o 
  -9   9  -6      380.80      384.83     54.11 o 
  -8   9  -6      159.99      166.05     38.59 o 
  -7   9  -6      161.47      150.43     37.09 o 
  -6   9  -6       86.48      119.91     34.23 o 
  -5   9  -6      144.22      171.67     36.78 o 
  -4   9  -6      964.61      896.04     82.49 o 
  -3   9  -6      172.12      133.00     34.43 o 
  -2   9  -6      266.04      221.90     43.01 o 
  -1   9  -6      143.35      156.69     37.71 o 
   0   9  -6      217.88      217.69     53.41 o 
   1   9  -6      114.14      170.80     81.53 o 
   2   9  -6       82.68       17.54     61.92 o 
   3   9  -6       66.51      166.16     62.44 o 
 -11  10  -6      195.62      161.36     40.06 o 
 -10  10  -6      270.00      179.86     40.78 o 
  -9  10  -6      298.88      259.22     43.51 o 
  -8  10  -6       36.05       65.79     25.54 o 
  -7  10  -6       70.03       52.85     26.67 o 
  -6  10  -6      247.12      228.84     46.04 o 
  -5  10  -6       78.41       98.46     31.26 o 
  -4  10  -6      438.18      461.95     64.03 o 
  -3  10  -6       66.84       37.99     31.06 o 
  -2  10  -6      237.59      198.82     43.31 o 
  -1  10  -6       63.21       74.36     57.02 o 
   0  10  -6        9.10        7.22     48.51 o 
   1  10  -6        5.27       35.09     58.31 o 
 -10  11  -6      304.19      236.72     49.61 o 
  -9  11  -6       54.53       39.38     23.24 o 
  -8  11  -6       37.22       27.06     22.54 o 
  -7  11  -6       86.47       73.12     29.19 o 
  -6  11  -6      248.65      269.40     48.98 o 
  -5  11  -6      201.71      165.23     37.79 o 
  -4  11  -6       66.51       81.39     29.58 o 
  -3  11  -6      120.20      149.49     37.08 o 
  -2  11  -6       35.60       40.85     30.47 o 
  -1  11  -6       25.03       33.31     26.31 o 
  -9  12  -6       99.84       95.80     31.07 o 
  -8  12  -6       24.02       19.59     24.50 o 
  -7  12  -6       21.37       15.14     18.35 o 
  -6  12  -6       83.77      101.83     29.57 o 
  -5  12  -6      245.13      242.49     44.81 o 
  -4  12  -6       13.79       -5.72     20.44 o 
  -3  12  -6       39.01       59.35     28.64 o 
  -1   1  -5    11652.77    11765.16    184.25 o 
   0   1  -5    16819.17    17392.68    205.96 o 
   1   1  -5     2020.77     2056.09     54.91 o 
  -3   2  -5     1986.21     2025.41     66.17 o 
  -2   2  -5     4478.23     4401.29    102.68 o 
  -1   2  -5     2261.36     2305.63     74.48 o 
   0   2  -5     8851.31     9088.40     97.66 o 
   1   2  -5     1643.42     1725.29     46.39 o 
   2   2  -5     2274.84     2341.33     71.10 o 
  -5   3  -5      879.73      849.39     50.00 o 
  -4   3  -5      896.50      915.06     50.91 o 
  -3   3  -5      504.01      543.33     39.46 o 
  -2   3  -5     1188.06     1188.81     64.49 o 
  -1   3  -5      922.82      906.93     42.37 o 
   0   3  -5     5049.53     5629.41     89.83 o 
   1   3  -5     1650.22     1795.27     45.32 o 
   2   3  -5      417.05      394.21     36.43 o 
   3   3  -5     1463.68     1630.81     64.82 o 
  -7   4  -5      355.19      391.14     61.91 o 
  -6   4  -5     3218.50     3274.76    111.55 o 
  -5   4  -5      339.55      392.69     36.96 o 
  -4   4  -5      125.63      146.50     22.54 o 
  -3   4  -5     3036.30     2855.51    100.98 o 
  -2   4  -5     2533.40     2526.03    105.06 o 
  -1   4  -5     1194.69     1246.39     33.31 o 
   0   4  -5     5787.21     5850.41    103.93 o 
   1   4  -5     3359.26     3368.57     69.81 o 
   2   4  -5      766.56      699.98     68.00 o 
   3   4  -5     1840.99     2014.01     69.95 o 
   4   4  -5      588.03      557.31     40.04 o 
  -9   5  -5      505.74      454.05     49.36 o 
  -8   5  -5     1144.84     1218.76     76.21 o 
  -7   5  -5      352.31      354.82     38.70 o 
  -6   5  -5      659.14      585.66     49.55 o 
  -5   5  -5     6159.64     6307.23    161.29 o 
  -4   5  -5     1257.09     1206.23     69.41 o 
  -3   5  -5     1146.79     1119.54     69.31 o 
  -2   5  -5     1754.39     1632.92     62.46 o 
  -1   5  -5     2478.44     2443.01     61.47 o 
   0   5  -5     1997.28     2073.08     47.21 o 
   1   5  -5     3229.83     2915.62    284.90 o 
   2   5  -5      520.76      443.12     61.95 o 
   3   5  -5      239.06      213.03     26.36 o 
   4   5  -5      751.65      822.40     69.90 o 
   5   5  -5      452.81      495.97     59.20 o 
 -11   6  -5        9.73       12.88     21.80 o 
 -10   6  -5      601.29      683.81     65.21 o 
  -9   6  -5       71.06       66.74     23.16 o 
  -8   6  -5       54.95       36.45     19.45 o 
  -7   6  -5     3127.50     3219.77    130.31 o 
  -6   6  -5      101.54      120.04     27.04 o 
  -5   6  -5     1020.90     1102.84     72.60 o 
  -4   6  -5     4832.25     4477.11    146.66 o 
  -3   6  -5     1517.29     1468.43     88.04 o 
  -2   6  -5     1551.49     1506.49     67.44 o 
  -1   6  -5     2203.41     2116.61     81.57 o 
   0   6  -5     2032.71     2051.03     68.64 o 
   1   6  -5      162.42      177.68     21.11 o 
   2   6  -5     1450.10     1548.69     74.68 o 
   3   6  -5      529.87      527.53     57.59 o 
   4   6  -5      130.47      203.28     39.20 o 
   5   6  -5      116.30      117.56     34.98 o 
   6   6  -5       67.77      136.23     64.50 o 
 -12   7  -5       87.85       95.70     52.38 o 
 -11   7  -5      124.84      128.08     39.85 o 
 -10   7  -5       59.22       77.31     27.36 o 
  -9   7  -5      611.37      633.30     63.83 o 
  -8   7  -5      130.61      134.48     31.38 o 
  -7   7  -5      268.56      262.20     41.63 o 
  -6   7  -5     2776.21     2548.38    118.39 o 
  -5   7  -5     1227.09     1144.69     79.68 o 
  -4   7  -5      977.22      943.17     98.06 o 
  -3   7  -5     2496.80     2338.07    118.14 o 
  -2   7  -5      687.23      688.93     48.68 o 
  -1   7  -5       50.43       54.09     24.53 o 
   0   7  -5     1614.16     1184.22    192.28 o 
   1   7  -5      774.05      797.47     76.40 o 
   2   7  -5      183.41      196.36     49.06 o 
   3   7  -5       93.52      144.49     83.08 o 
   4   7  -5      176.86      293.62     97.53 o 
 -12   8  -5      167.16      171.48     48.99 o 
 -11   8  -5      424.06      413.81     58.86 o 
 -10   8  -5       67.49       50.90     23.75 o 
  -9   8  -5      117.19      149.92     33.99 o 
  -8   8  -5      247.62      222.68     41.88 o 
  -7   8  -5      570.96      537.88     60.45 o 
  -6   8  -5      305.97      293.91     44.11 o 
  -5   8  -5      431.97      418.27     52.59 o 
  -4   8  -5      852.43      892.52     76.35 o 
  -3   8  -5      177.42      144.86     33.78 o 
  -2   8  -5     1773.38     1610.67    105.11 o 
  -1   8  -5      752.57      792.57     75.54 o 
   0   8  -5      452.27      402.55     74.91 o 
   1   8  -5      662.35      667.99     91.00 o 
   2   8  -5      118.90      106.82     82.56 o 
   3   8  -5       91.65      308.06    116.10 o 
 -12   9  -5      164.65      180.29     41.30 o 
 -11   9  -5       60.67       63.83     26.15 o 
 -10   9  -5      140.26      204.27     40.11 o 
  -9   9  -5      221.17      205.61     41.91 o 
  -8   9  -5       38.41       68.49     25.64 o 
  -7   9  -5      170.72      166.28     40.16 o 
  -6   9  -5      357.74      268.85     44.76 o 
  -5   9  -5      309.01      264.94     42.80 o 
  -4   9  -5     1463.67     1388.66    100.19 o 
  -3   9  -5     1134.70     1164.13     93.12 o 
  -2   9  -5      700.55      628.83     70.87 o 
  -1   9  -5     1304.99     1261.11    100.11 o 
   0   9  -5      557.14      604.13     88.81 o 
   1   9  -5       49.49       23.74     67.08 o 
   2   9  -5       88.37       61.41     61.41 o 
   3   9  -5       97.69      106.82     62.44 o 
 -11  10  -5      100.22      103.61     32.54 o 
 -10  10  -5      123.81      104.40     32.17 o 
  -9  10  -5      305.95      291.15     53.98 o 
  -8  10  -5      353.60      364.22     53.62 o 
  -7  10  -5      233.04      281.07     61.14 o 
  -6  10  -5      444.74      512.23     65.30 o 
  -5  10  -5      963.54      860.80     81.01 o 
  -4  10  -5      273.91      276.27     47.42 o 
  -3  10  -5      362.01      327.47     52.16 o 
  -2  10  -5      575.97      509.34     67.08 o 
  -1  10  -5      157.86      153.83     48.92 o 
   0  10  -5       20.71       46.44     66.57 o 
   1  10  -5      277.63      425.72    115.59 o 
 -10  11  -5      197.57      200.49     55.75 o 
  -9  11  -5      148.61      159.13     39.03 o 
  -8  11  -5      325.92      297.61     51.09 o 
  -7  11  -5      462.07      426.96     58.30 o 
  -6  11  -5       18.96       32.78     24.46 o 
  -5  11  -5       29.23       49.06     29.11 o 
  -4  11  -5      399.51      380.15     58.10 o 
  -3  11  -5      154.74      191.83     41.35 o 
  -2  11  -5      209.16      212.66     54.87 o 
  -1  11  -5      135.93      127.46     69.15 o 
  -9  12  -5      421.72      359.61     60.46 o 
  -8  12  -5      163.84      164.09     36.46 o 
  -7  12  -5      102.35       79.69     28.41 o 
  -6  12  -5      365.55      341.59     54.34 o 
  -5  12  -5       29.24       36.87     22.85 o 
  -4  12  -5      131.62      171.56     39.23 o 
  -3  12  -5      181.50      214.37     51.72 o 
  -1   1  -4      813.41      821.04     35.70 o 
   0   1  -4      792.77      788.11     35.43 o 
   1   1  -4     1917.28     2008.94     51.22 o 
  -3   2  -4      291.84      304.63     24.51 o 
  -2   2  -4     2127.86     2124.59     67.11 o 
  -1   2  -4     3970.52     4052.87     65.90 o 
   0   2  -4     7502.00     7767.59    172.45 o 
   1   2  -4     1606.90     1686.50     44.04 o 
   2   2  -4      454.79      585.89     55.41 o 
  -5   3  -4      322.60      314.54     29.70 o 
  -4   3  -4      315.83      355.36     30.93 o 
  -3   3  -4     1855.57     1953.46     71.92 o 
  -2   3  -4     1132.79     1004.53     53.93 o 
  -1   3  -4     1842.92     1846.91     50.20 o 
   0   3  -4     4647.78     4830.98     66.85 o 
   1   3  -4     1044.92     1114.81     35.61 o 
   2   3  -4      681.42      628.11     34.71 o 
   3   3  -4     1936.98     1892.33     69.87 o 
  -7   4  -4      655.35      680.70     51.04 o 
  -6   4  -4      112.39      134.58     21.15 o 
  -5   4  -4     1537.62     1573.18     73.22 o 
  -4   4  -4      851.52      812.40     53.23 o 
  -3   4  -4       83.74       94.18     19.42 o 
  -2   4  -4      509.18      488.02     42.16 o 
  -1   4  -4      973.62      949.24     30.67 o 
   0   4  -4     3296.00     3478.93     57.47 o 
   1   4  -4      221.57      230.95     33.11 o 
   2   4  -4     1046.44     1159.13     45.77 o 
   3   4  -4      141.10      181.04     20.49 o 
   4   4  -4     1109.27     1199.77     58.27 o 
  -9   5  -4      456.12      476.03     50.88 o 
  -8   5  -4      707.59      690.69     57.47 o 
  -7   5  -4     3108.70     3131.25    117.34 o 
  -6   5  -4     1386.21     1457.12     79.70 o 
  -5   5  -4      101.53      123.91     22.91 o 
  -4   5  -4     6421.78     6329.25    161.10 o 
  -3   5  -4      963.46      839.90     58.58 o 
  -2   5  -4     1425.48     1361.66     58.11 o 
  -1   5  -4       79.13      113.01     12.36 o 
   0   5  -4     1151.67     1181.83     36.92 o 
   1   5  -4      152.82      139.93     15.57 o 
   2   5  -4     1988.06     1990.06     63.51 o 
   3   5  -4      774.27      849.52     44.31 o 
   4   5  -4       26.23       16.67     19.38 o 
   5   5  -4      294.29      353.64     52.69 o 
 -11   6  -4      394.17      418.03     60.70 o 
 -10   6  -4      154.44      159.93     34.65 o 
  -9   6  -4      419.27      533.52     56.54 o 
  -8   6  -4      570.56      554.59     55.72 o 
  -7   6  -4      245.08      283.43     39.76 o 
  -6   6  -4     2489.94     2298.82    139.01 o 
  -5   6  -4     1228.50     1243.78     76.26 o 
  -4   6  -4      315.81      265.60     36.61 o 
  -3   6  -4     1730.87     1769.71     94.94 o 
  -2   6  -4     2598.50     2579.96     61.49 o 
  -1   6  -4       89.20       96.76     13.94 o 
   0   6  -4       99.25      100.48     15.28 o 
   1   6  -4     1082.90     1132.76     54.60 o 
   2   6  -4      841.56      773.38     48.49 o 
   3   6  -4     1610.74     1618.79     95.49 o 
   4   6  -4      447.23      491.06     58.18 o 
   5   6  -4      372.72      369.08     56.14 o 
   6   6  -4      345.51      498.18    167.97 o 
 -12   7  -4      218.88      219.71     52.85 o 
 -11   7  -4      445.10      534.31     60.76 o 
 -10   7  -4      112.78      118.05     42.18 o 
  -9   7  -4       27.17       38.67     23.30 o 
  -8   7  -4     2602.54     2655.96    218.79 o 
  -7   7  -4     1010.77      995.13     77.44 o 
  -6   7  -4      486.43      535.67     55.59 o 
  -5   7  -4     2240.04     2161.61    107.21 o 
  -4   7  -4     1223.20     1099.89     77.40 o 
  -3   7  -4      155.44      153.96     30.66 o 
  -2   7  -4      796.81      745.93     51.23 o 
  -1   7  -4     1659.39     1658.29     79.00 o 
   0   7  -4      100.60      100.46     21.13 o 
   1   7  -4     1748.59     1405.52    334.46 o 
   2   7  -4     1283.95     1163.36    106.44 o 
   3   7  -4      326.39      439.13    127.46 o 
   4   7  -4      416.08      363.80    116.62 o 
 -12   8  -4      170.18      225.63     55.33 o 
 -11   8  -4      323.52      292.02     47.39 o 
 -10   8  -4      474.09      488.21     57.70 o 
  -9   8  -4       21.59       54.16     32.35 o 
  -8   8  -4      287.08      306.16     47.03 o 
  -7   8  -4     2229.70     2032.78    115.62 o 
  -6   8  -4      210.58      268.36     42.27 o 
  -5   8  -4     1313.02     1245.20     86.88 o 
  -4   8  -4     1045.34      950.41     76.97 o 
  -3   8  -4     1055.52      972.80     79.60 o 
  -2   8  -4      199.90      182.94     35.76 o 
  -1   8  -4      667.63      723.85     71.07 o 
   0   8  -4      568.74      648.62     68.72 o 
   1   8  -4      272.46      108.05    100.88 o 
   2   8  -4      150.54      252.85    106.30 o 
   3   8  -4       77.03      116.10     82.05 o 
 -12   9  -4      371.72      342.11     54.68 o 
 -11   9  -4      151.97      159.28     35.54 o 
 -10   9  -4       30.93       43.78     22.91 o 
  -9   9  -4      130.41      127.71     33.13 o 
  -8   9  -4       37.06       46.79     22.84 o 
  -7   9  -4       10.16       24.51     22.13 o 
  -6   9  -4      140.70       91.71     28.19 o 
  -5   9  -4      873.86      841.15     77.27 o 
  -4   9  -4       19.05       15.58     17.97 o 
  -3   9  -4      629.34      602.95     67.12 o 
  -2   9  -4      644.49      657.15     68.49 o 
  -1   9  -4       72.59       68.13     35.51 o 
   0   9  -4      169.49      209.01     51.84 o 
   1   9  -4      165.69      205.89     92.88 o 
   2   9  -4       65.31       48.51     57.28 o 
 -11  10  -4      383.81      359.45     56.44 o 
 -10  10  -4      213.43      195.17     40.46 o 
  -9  10  -4       84.07       87.83     27.77 o 
  -8  10  -4      235.01      248.55     44.90 o 
  -7  10  -4      267.78      278.34     47.96 o 
  -6  10  -4      113.57      102.28     31.05 o 
  -5  10  -4      414.33      412.77     58.03 o 
  -4  10  -4      237.58      237.30     42.64 o 
  -3  10  -4       86.42       71.73     27.95 o 
  -2  10  -4       82.90       61.61     27.60 o 
  -1  10  -4      124.26      154.59     51.86 o 
   0  10  -4       60.64       67.60     58.31 o 
   1  10  -4       81.94      102.17     69.66 o 
 -10  11  -4      432.86      362.79     69.04 o 
  -9  11  -4       51.24       45.80     26.17 o 
  -8  11  -4      107.01       82.84     46.89 o 
  -7  11  -4      178.95      194.52     41.98 o 
  -6  11  -4      355.49      282.87     49.32 o 
  -5  11  -4      166.81      125.19     50.65 o 
  -4  11  -4      112.26      136.37     36.55 o 
  -3  11  -4       83.20      112.83     30.03 o 
  -2  11  -4       24.95        0.01     26.82 o 
  -1  11  -4       43.36       22.70     46.96 o 
  -9  12  -4      191.81      177.49     41.28 o 
  -8  12  -4       64.28       49.61     23.99 o 
  -7  12  -4       64.35       73.41     26.25 o 
  -6  12  -4      271.25      277.63     46.25 o 
  -5  12  -4       85.30      109.57     28.86 o 
  -4  12  -4       37.95       62.94     24.14 o 
  -3  12  -4       35.74       41.41     31.02 o 
  -1   1  -3    51071.27    49932.64    326.16 o 
   0   1  -3      625.26      702.00     28.02 o 
   1   1  -3     1624.20     1609.70     42.87 o 
  -3   2  -3     9656.25     9943.63    339.80 o 
  -2   2  -3    14685.48    15265.97    293.25 o 
  -1   2  -3     1891.28     1904.25     63.43 o 
   0   2  -3    83391.37    78157.13    562.24 o 
   1   2  -3      945.47      932.65     98.41 o 
   2   2  -3     1265.07     1256.16     50.51 o 
  -5   3  -3     6042.95     5965.72    130.76 o 
  -4   3  -3     1280.58     1292.06     58.83 o 
  -3   3  -3      378.41      402.37     31.94 o 
  -2   3  -3    11153.24    11310.62    178.48 o 
  -1   3  -3     1428.32     1407.38     56.63 o 
   0   3  -3    16900.41    17369.88    259.17 o 
   1   3  -3     3226.68     2818.85    253.53 o 
   2   3  -3     2577.06     2640.65     67.25 o 
   3   3  -3     2426.33     2520.75     79.50 o 
  -7   4  -3     3529.48     3678.43    108.04 o 
  -6   4  -3     2703.06     2776.82    100.39 o 
  -5   4  -3     1950.77     2160.68     86.43 o 
  -4   4  -3     1484.70     1301.50     64.63 o 
  -3   4  -3     1065.28     1099.18     59.53 o 
  -2   4  -3      695.16      637.80     47.53 o 
  -1   4  -3     8812.15     9019.61    232.94 o 
   0   4  -3     6215.41     6715.69    204.45 o 
   1   4  -3     5875.02     6078.01    643.81 o 
   2   4  -3     2181.33     2062.48     73.08 o 
   3   4  -3     1015.88      984.55     45.71 o 
   4   4  -3      476.71      554.00     42.63 o 
  -9   5  -3      208.07      257.63     39.08 o 
  -8   5  -3      977.05     1017.12     70.24 o 
  -7   5  -3      400.81      423.56     43.28 o 
  -6   5  -3     3281.36     3200.76    172.32 o 
  -5   5  -3      202.97      203.20     28.36 o 
  -4   5  -3      974.61      879.27     57.59 o 
  -3   5  -3     2560.50     2295.47     95.88 o 
  -2   5  -3     1678.04     1629.44     63.26 o 
  -1   5  -3     3268.77     3441.55     56.64 o 
   0   5  -3     1977.60     1635.55    197.46 o 
   1   5  -3      445.30      343.53     59.77 o 
   2   5  -3     1172.02     1317.33     53.12 o 
   3   5  -3     1372.71     1405.04     61.97 o 
   4   5  -3      431.07      452.31     42.44 o 
   5   5  -3      102.87       91.88     29.16 o 
 -11   6  -3      215.04      225.53     62.70 o 
 -10   6  -3       83.66       92.39     28.54 o 
  -9   6  -3       58.82       80.44     26.67 o 
  -8   6  -3      511.51      459.88     50.33 o 
  -7   6  -3      187.78      164.66     32.17 o 
  -6   6  -3       64.35       41.87     18.90 o 
  -5   6  -3     1352.85     1308.07     78.61 o 
  -4   6  -3     2061.24     1897.38     93.46 o 
  -3   6  -3     2422.62     2275.50    102.50 o 
  -2   6  -3     2840.92     2889.69     70.82 o 
  -1   6  -3     1209.08     1366.10     52.53 o 
   0   6  -3      481.54      483.32     33.45 o 
   1   6  -3     1151.78     1114.14    162.90 o 
   2   6  -3      162.03      226.36     25.70 o 
   3   6  -3      268.72      350.72     44.44 o 
   4   6  -3      224.31      284.59     49.44 o 
   5   6  -3       39.68       71.96     29.67 o 
   6   6  -3       22.60      493.59    271.43 o 
 -12   7  -3       83.30      118.84     37.54 o 
 -11   7  -3       64.00       67.66     23.46 o 
 -10   7  -3       29.64       18.11     30.42 o 
  -9   7  -3      228.68      213.76     38.45 o 
  -8   7  -3      142.52      133.67     33.06 o 
  -7   7  -3      980.45      920.10     72.77 o 
  -6   7  -3      569.47      488.67     51.73 o 
  -5   7  -3      768.60      739.79     62.71 o 
  -4   7  -3     2054.76     2011.96    103.67 o 
  -3   7  -3      789.22      797.21     53.13 o 
  -2   7  -3     1101.87     1091.87     62.56 o 
  -1   7  -3      536.97      583.25     47.25 o 
   0   7  -3        7.60       25.58     14.33 o 
   1   7  -3      153.05      183.11     26.60 o 
   2   7  -3      243.78      266.80     51.62 o 
   3   7  -3      302.80      391.95     72.50 o 
   4   7  -3      115.53      103.20     84.11 o 
 -12   8  -3       17.38       35.36     29.29 o 
 -11   8  -3       60.37       81.87     27.48 o 
 -10   8  -3      188.45      198.84     39.84 o 
  -9   8  -3      248.06      220.34     41.40 o 
  -8   8  -3      623.05      641.68     65.59 o 
  -7   8  -3      271.93      303.00     45.68 o 
  -6   8  -3      877.79      955.29     76.89 o 
  -5   8  -3      866.57      866.80     72.50 o 
  -4   8  -3      859.00      876.41     72.13 o 
  -3   8  -3      945.38      953.62     63.01 o 
  -2   8  -3      408.17      404.11     40.42 o 
  -1   8  -3      158.19       89.73     47.81 o 
   0   8  -3      111.77      136.55     32.02 o 
   1   8  -3      299.58      327.47     59.56 o 
   2   8  -3       75.87      115.59     66.05 o 
   3   8  -3      201.14      164.61     78.44 o 
 -12   9  -3       30.89       32.93     25.54 o 
 -11   9  -3       45.06       51.02     27.11 o 
 -10   9  -3      335.74      394.94     54.35 o 
  -9   9  -3      233.94      279.09     47.72 o 
  -8   9  -3      135.54      306.83    135.45 o 
  -7   9  -3      220.49      231.95     43.30 o 
  -6   9  -3      194.40      162.22     34.67 o 
  -5   9  -3      332.79      317.73     47.38 o 
  -4   9  -3      569.14      481.99     56.57 o 
  -3   9  -3      594.36      663.10     67.99 o 
  -2   9  -3      210.03      179.72     37.18 o 
  -1   9  -3      397.06      386.88     59.97 o 
   0   9  -3      146.72      111.03     39.53 o 
   1   9  -3       81.27      204.34     91.85 o 
   2   9  -3      175.58      143.45     72.76 o 
 -11  10  -3       29.77       25.85     23.84 o 
 -10  10  -3       73.59       94.90     31.52 o 
  -9  10  -3      573.48      541.23     65.95 o 
  -8  10  -3      108.53      124.54     31.35 o 
  -7  10  -3       76.25       58.42     28.17 o 
  -6  10  -3      142.97      130.45     33.75 o 
  -5  10  -3      343.10      341.07     51.81 o 
  -4  10  -3      131.18      124.94     33.30 o 
  -3  10  -3       90.57      100.69     30.18 o 
  -2  10  -3      195.87      148.39     36.35 o 
  -1  10  -3      269.27      208.24     57.72 o 
   0  10  -3       55.73       58.31     52.63 o 
   1  10  -3       15.99       36.64     53.15 o 
 -11  11  -3       49.31       54.70     31.76 o 
 -10  11  -3       39.25       15.92     23.01 o 
  -9  11  -3      139.86      108.23     31.66 o 
  -8  11  -3      164.28      207.98     43.54 o 
  -7  11  -3      171.61      199.11     42.41 o 
  -6  11  -3      470.93      383.43     56.00 o 
  -5  11  -3       22.30       16.78     23.47 o 
  -4  11  -3      114.74      157.08     37.19 o 
  -3  11  -3      113.61      117.63     41.36 o 
  -2  11  -3       57.08       50.32     25.47 o 
  -1  11  -3       59.47       36.12     50.57 o 
   0  11  -3       20.91        6.71     48.51 o 
  -9  12  -3       68.86       64.57     28.47 o 
  -8  12  -3       22.76       11.43     19.31 o 
  -7  12  -3      119.88      113.58     33.08 o 
  -6  12  -3       85.55      108.19     29.47 o 
  -5  12  -3       32.07       36.13     24.41 o 
  -4  12  -3       59.76       79.37     33.72 o 
  -3  12  -3       45.36       57.21     30.93 o 
  -1   1  -2     1380.16     1395.88     39.09 o 
   0   1  -2     1077.49     1066.67     39.21 o 
   1   1  -2     1026.80     1040.74     33.34 o 
  -3   2  -2     3542.27     3555.77     82.18 o 
  -2   2  -2     2329.66     2629.68     68.97 o 
  -1   2  -2     2939.14     2917.78    106.58 o 
   0   2  -2    19699.20    20304.19    254.34 o 
   1   2  -2     2790.15     2654.71    257.16 o 
   2   2  -2      531.05      518.21     32.23 o 
  -5   3  -2     2660.94     2626.28     86.17 o 
  -4   3  -2      982.95     1047.97     66.06 o 
  -3   3  -2      237.99      244.86     24.42 o 
  -2   3  -2     3653.86     3700.64    133.48 o 
  -1   3  -2     4035.49     4159.75     59.43 o 
   0   3  -2     8667.98     9357.09     95.06 o 
   1   3  -2      811.93      810.47     41.81 o 
   2   3  -2     1568.39     1681.65     53.16 o 
   3   3  -2      729.34      758.27     41.67 o 
  -7   4  -2     1787.49     1796.21     74.76 o 
  -6   4  -2      649.79      661.07     49.08 o 
  -5   4  -2      417.61      458.66     39.09 o 
  -4   4  -2     1852.50     1785.74     74.59 o 
  -3   4  -2     1242.38     1213.39     62.05 o 
  -2   4  -2     2219.41     2180.26     67.42 o 
  -1   4  -2     1455.80     1538.20     35.05 o 
   0   4  -2     3234.63     2912.97    248.69 o 
   1   4  -2      284.75      284.52     20.12 o 
   2   4  -2      990.19     1049.33     43.00 o 
   3   4  -2     1605.71     1654.45     59.54 o 
   4   4  -2      732.94      716.30     56.92 o 
  -9   5  -2      187.38      194.78     33.91 o 
  -8   5  -2      466.66      471.66     49.11 o 
  -7   5  -2      379.15      412.12     43.08 o 
  -6   5  -2     1619.11     1581.59     81.01 o 
  -5   5  -2     1038.97     1197.60     68.89 o 
  -4   5  -2      729.88      688.82     50.83 o 
  -3   5  -2     5612.07     5716.00    149.08 o 
  -2   5  -2     4180.02     4302.54     79.16 o 
  -1   5  -2      138.73      155.01     12.72 o 
   0   5  -2      288.54      305.23     19.79 o 
   1   5  -2     1667.59     1624.43     52.93 o 
   2   5  -2      379.77      365.59     26.70 o 
   3   5  -2      705.75      740.00     46.55 o 
   4   5  -2      266.14      301.48     34.78 o 
   5   5  -2      241.93      255.21     36.36 o 
 -11   6  -2      166.63      189.32     47.10 o 
 -10   6  -2      185.39      190.87     37.35 o 
  -9   6  -2      343.99      346.34     45.05 o 
  -8   6  -2     1397.90     1288.11     82.74 o 
  -7   6  -2      103.58       88.60     25.03 o 
  -6   6  -2       20.37       46.93     17.37 o 
  -5   6  -2     3463.45     3405.35    123.71 o 
  -4   6  -2     2497.73     2388.17    102.95 o 
  -3   6  -2     1863.96     1697.92     88.32 o 
  -2   6  -2     2944.86     3112.00     79.12 o 
  -1   6  -2      999.92     1061.73     43.93 o 
   0   6  -2      338.95      341.15     28.63 o 
   1   6  -2     1051.53      997.19     50.59 o 
   2   6  -2      281.08      342.14     34.56 o 
   3   6  -2       88.57       98.66     27.00 o 
   4   6  -2     1366.41     1420.62     99.75 o 
   5   6  -2      267.61      349.66    122.81 o 
   6   6  -2       39.66       26.50     29.87 o 
 -12   7  -2      161.83      160.29     46.13 o 
 -11   7  -2       65.57       91.82     27.28 o 
 -10   7  -2      206.07      207.82     37.79 o 
  -9   7  -2       35.45       57.55     26.59 o 
  -8   7  -2       54.58       59.92     24.14 o 
  -7   7  -2     1289.41     1213.74     83.29 o 
  -6   7  -2      491.09      434.47     50.23 o 
  -5   7  -2      196.06      199.65     34.33 o 
  -4   7  -2     4118.17     3919.93    141.16 o 
  -3   7  -2     2157.74     2066.16    136.60 o 
  -2   7  -2      401.96      419.75     38.80 o 
  -1   7  -2     1731.34      937.04    447.43 o 
   0   7  -2      876.27      877.14     58.35 o 
   1   7  -2       32.26       30.07     20.36 o 
   2   7  -2      243.92      364.12     64.28 o 
   3   7  -2      321.86      402.76     69.66 o 
   4   7  -2      173.88      230.15     71.21 o 
   5   7  -2      101.21      181.64     70.69 o 
 -12   8  -2      154.14      164.81     38.93 o 
 -11   8  -2      158.02      161.88     35.83 o 
 -10   8  -2      300.35      352.34     51.93 o 
  -9   8  -2      980.77      984.57    138.81 o 
  -8   8  -2       84.57       94.83     30.26 o 
  -7   8  -2      161.26      194.54     37.09 o 
  -6   8  -2      899.58      828.82     74.42 o 
  -5   8  -2     1333.30     1344.86     88.57 o 
  -4   8  -2      512.32      604.62     59.47 o 
  -3   8  -2      327.45      364.39     38.76 o 
  -2   8  -2      631.75      645.81     51.72 o 
  -1   8  -2      143.78      159.59     26.93 o 
   0   8  -2      204.53      208.52     41.73 o 
   1   8  -2      885.30      956.70    165.13 o 
   2   8  -2      309.20      235.31     90.82 o 
 -12   9  -2       66.92       44.29     26.77 o 
 -11   9  -2      176.63      203.16     39.01 o 
 -10   9  -2      294.84      254.06     45.70 o 
  -9   9  -2      613.96      640.28     79.93 o 
  -8   9  -2      507.80      509.31     60.68 o 
  -7   9  -2       66.12       55.70     25.05 o 
  -6   9  -2      518.20      560.48     61.95 o 
  -5   9  -2       99.13      104.35     28.79 o 
  -4   9  -2      894.40      918.62     78.27 o 
  -3   9  -2      149.90      146.25     33.24 o 
  -2   9  -2      729.25      781.93     73.78 o 
  -1   9  -2     1628.24     1497.83    130.11 o 
   0   9  -2      590.87      124.58    298.26 o 
   1   9  -2      291.11      337.48    105.27 o 
 -11  10  -2      109.42       79.80     30.94 o 
 -10  10  -2      158.21      118.67     32.50 o 
  -9  10  -2      254.38      193.51     42.02 o 
  -8  10  -2      330.63      313.57     50.03 o 
  -7  10  -2      162.44      172.18     38.03 o 
  -6  10  -2      860.05      911.73     85.10 o 
  -5  10  -2      688.68      666.86    125.43 o 
  -4  10  -2      947.67     1012.16     88.55 o 
  -3  10  -2      777.06      736.31     74.07 o 
  -2  10  -2      517.57      433.33     72.95 o 
  -1  10  -2      331.73      309.62    121.78 o 
   0  10  -2      164.42      297.74    101.14 o 
   1  10  -2       78.13       53.15     47.47 o 
 -11  11  -2      236.48      185.94     45.60 o 
 -10  11  -2       57.06       56.81     25.68 o 
  -9  11  -2      314.37      285.84     49.22 o 
  -8  11  -2      409.57      431.27     60.20 o 
  -7  11  -2      200.40      172.73     42.42 o 
  -6  11  -2      398.68      354.30     55.21 o 
  -5  11  -2      487.39      535.55     67.08 o 
  -4  11  -2      296.74      304.05     49.65 o 
  -3  11  -2      403.70      427.01     78.19 o 
  -2  11  -2      156.31      211.83     56.27 o 
  -1  11  -2       35.32      -36.12     36.12 o 
   0  11  -2      117.48      150.16     66.05 o 
  -9  12  -2      173.63      153.79     37.73 o 
  -8  12  -2      253.21      225.04     41.63 o 
  -7  12  -2      498.59      464.30     60.25 o 
  -6  12  -2      143.99      129.67     31.97 o 
  -5  12  -2      169.20      202.05     41.92 o 
  -4  12  -2      209.53      201.28     53.54 o 
  -3  12  -2      134.27      147.32     71.73 o 
  -1   1  -1      195.66      229.96     13.88 o 
   0   1  -1      633.61      608.28     38.86 o 
   1   1  -1     2123.44     2170.84     47.93 o 
  -3   2  -1     1030.70     1054.66     43.29 o 
  -2   2  -1     3122.55     3287.96     72.65 o 
  -1   2  -1     6732.78     6666.88     66.90 o 
   0   2  -1     4959.77     4269.27    453.78 o 
   1   2  -1      340.98      350.98     18.02 o 
   2   2  -1      915.99      980.43     71.03 o 
  -5   3  -1      829.58      876.51     49.52 o 
  -4   3  -1     1653.75     1472.94     61.41 o 
  -3   3  -1      337.82      341.93     28.80 o 
  -2   3  -1      649.14      630.48     38.90 o 
  -1   3  -1      567.97      568.15     23.81 o 
   0   3  -1     5710.99     5750.44     70.17 o 
   1   3  -1     1203.27     1254.08     51.92 o 
   2   3  -1     2729.35     2616.23     61.42 o 
   3   3  -1     1592.25     1556.93     56.34 o 
  -7   4  -1      364.66      383.08     31.12 o 
  -6   4  -1     1633.99     1595.79     75.00 o 
  -5   4  -1      686.61      647.91     46.67 o 
  -4   4  -1      894.61      946.57     53.84 o 
  -3   4  -1     4200.70     4305.22    115.68 o 
  -2   4  -1      296.16      258.08     22.89 o 
  -1   4  -1     3094.71     3464.24     81.08 o 
   0   4  -1     1234.98     1277.16     37.65 o 
   1   4  -1      885.62      892.77     35.48 o 
   2   4  -1      301.81      316.91     23.61 o 
   3   4  -1     4424.89     4336.10     94.63 o 
   4   4  -1     1101.38     1049.22    176.74 o 
  -9   5  -1      245.32      218.19     37.02 o 
  -8   5  -1     1798.95     1883.11    107.43 o 
  -7   5  -1      620.10      503.21     47.82 o 
  -6   5  -1      937.62      875.93     60.54 o 
  -5   5  -1     1779.87     1753.61    105.37 o 
  -4   5  -1     1961.20     1913.11     92.51 o 
  -3   5  -1      259.84      245.50     30.78 o 
  -2   5  -1     1721.84     1719.02     71.38 o 
  -1   5  -1     1009.61      878.50     40.12 o 
   0   5  -1      473.52      498.89     29.99 o 
   1   5  -1     1111.80     1032.74     41.67 o 
   2   5  -1      967.08     1047.45     45.49 o 
   3   5  -1      454.51      417.96     38.58 o 
   4   5  -1      298.35      296.16     90.50 o 
   5   5  -1      536.12      527.16     50.57 o 
 -11   6  -1      123.73      132.42     39.22 o 
 -10   6  -1      983.68     1049.50     98.90 o 
  -9   6  -1      275.33      311.60     44.68 o 
  -8   6  -1       82.75      101.05     26.79 o 
  -7   6  -1     1330.23     1299.77     83.02 o 
  -6   6  -1      324.00      280.55     36.44 o 
  -5   6  -1     1198.98     1050.27     69.70 o 
  -4   6  -1     2183.51     2128.76     98.94 o 
  -3   6  -1      540.95      469.13     37.89 o 
  -2   6  -1      611.65      644.81     29.25 o 
  -1   6  -1      410.34      379.54     43.54 o 
   0   6  -1      841.39      789.35     49.76 o 
   1   6  -1      159.52      182.45     18.18 o 
   2   6  -1      754.49      625.46     47.44 o 
   3   6  -1      350.15      403.78     50.19 o 
   4   6  -1      618.11      412.89    240.44 o 
   5   6  -1      965.85     1202.64    128.23 o 
   6   6  -1      234.89      399.58     83.85 o 
 -12   7  -1      453.14      544.04    166.42 o 
 -11   7  -1      189.76      189.04     39.11 o 
 -10   7  -1      430.21      488.98     58.56 o 
  -9   7  -1      507.89      509.01     58.51 o 
  -8   7  -1      344.69      358.98     48.39 o 
  -7   7  -1      212.99      180.65     34.51 o 
  -6   7  -1     1416.52     1274.13     84.52 o 
  -5   7  -1      592.87      518.48     52.10 o 
  -4   7  -1      809.25      654.35     58.07 o 
  -3   7  -1      957.94      897.26     55.59 o 
  -2   7  -1     1413.20     1379.65     73.96 o 
  -1   7  -1      196.39      189.68     21.81 o 
   0   7  -1      642.65      532.47    112.20 o 
   1   7  -1     1855.19     1792.29     82.51 o 
   2   7  -1      180.98      223.25     36.87 o 
   3   7  -1      377.49      407.78     54.52 o 
   4   7  -1      666.29      747.30     85.31 o 
 -12   8  -1      152.73      146.49     34.54 o 
 -11   8  -1      894.36      894.23    138.81 o 
 -10   8  -1      574.74      545.23     63.72 o 
  -9   8  -1       69.51       65.54     28.37 o 
  -8   8  -1      162.37      147.04     35.08 o 
  -7   8  -1      506.42      516.13     58.88 o 
  -6   8  -1      196.10      167.55     36.33 o 
  -5   8  -1      945.71      896.79     72.98 o 
  -4   8  -1      527.32      550.97     58.35 o 
  -3   8  -1      997.17      966.86     61.42 o 
  -2   8  -1      373.36      368.04     38.36 o 
  -1   8  -1     1440.41     1525.62     79.19 o 
   0   8  -1     1017.99      683.28    418.26 o 
   1   8  -1      988.44     1033.20    100.84 o 
   2   8  -1      351.56      412.04     77.92 o 
 -12   9  -1      237.54      264.79     49.76 o 
 -11   9  -1      266.96      277.14     47.61 o 
 -10   9  -1      494.36      496.11     60.91 o 
  -9   9  -1      152.87      157.57     37.76 o 
  -8   9  -1       90.07       70.22     28.07 o 
  -7   9  -1      300.17      315.49     47.17 o 
  -6   9  -1       95.55      108.90     29.48 o 
  -5   9  -1       81.21       87.05     26.67 o 
  -4   9  -1       93.81      100.34     27.90 o 
  -3   9  -1      406.60      429.30     42.94 o 
  -2   9  -1      232.15       95.34     92.71 o 
  -1   9  -1      995.12      969.38    102.03 o 
   0   9  -1      704.99      639.87    138.29 o 
   1   9  -1      107.43      116.62     72.24 o 
 -11  10  -1       49.73       37.00     24.21 o 
 -10  10  -1      230.48      205.72     43.41 o 
  -9  10  -1      846.94      931.16    107.79 o 
  -8  10  -1      231.55      214.18     42.20 o 
  -7  10  -1      118.05       98.84     31.49 o 
  -6  10  -1     1105.30     1083.63     89.12 o 
  -5  10  -1      555.33      478.34     59.68 o 
  -4  10  -1      310.19      357.31     52.37 o 
  -3  10  -1      233.58      216.91     39.66 o 
  -2  10  -1      231.07      239.50     55.05 o 
  -1  10  -1      175.01      136.66     40.19 o 
   0  10  -1      136.46      177.00     89.79 o 
 -11  11  -1      130.81      132.63     40.54 o 
 -10  11  -1      144.87      100.67     29.07 o 
  -9  11  -1      346.18      304.45     51.41 o 
  -8  11  -1      444.10      358.43     52.17 o 
  -7  11  -1      349.43      300.97     49.10 o 
  -6  11  -1      112.20      103.20     31.90 o 
  -5  11  -1      242.15      317.14     52.56 o 
  -4  11  -1      181.34      177.28     39.55 o 
  -3  11  -1       47.12       69.32     35.45 o 
  -2  11  -1      103.68      146.99     44.75 o 
  -1  11  -1       34.59        2.58     49.02 o 
  -9  12  -1      218.17      217.14     41.65 o 
  -8  12  -1       48.34       60.30     24.17 o 
  -7  12  -1      157.96      139.58     35.54 o 
  -6  12  -1      116.29       84.47     31.42 o 
  -5  12  -1       51.87       62.25     25.61 o 
  -4  12  -1       72.42       98.99     38.80 o 
  -3  12  -1       92.90      119.82     38.80 o 
  -1   1   0     6918.67     7299.32    100.16 o 
   0   1   0     6989.44     6633.00    105.37 o 
   1   1   0    52970.72    51596.74   1005.68 o 
  -3   2   0      339.08      319.00     25.03 o 
  -2   2   0     4493.00     4760.15     86.99 o 
  -1   2   0    52269.63    52263.37    214.21 o 
   0   2   0     4633.43     4135.24    537.78 o 
   1   2   0      378.81      355.91     33.91 o 
   2   2   0     2064.23     1993.67     50.83 o 
  -5   3   0     2746.20     2719.94     89.18 o 
  -4   3   0      460.76      460.16     34.79 o 
  -3   3   0     5649.09     5719.75    158.32 o 
  -2   3   0      362.58      340.52     28.74 o 
  -1   3   0      480.75      489.97     18.53 o 
   0   3   0     5393.56     4380.25    620.31 o 
   1   3   0      946.62      901.47     31.39 o 
   2   3   0     6014.06     5619.23    700.39 o 
   3   3   0     2600.71     2606.69     83.93 o 
  -7   4   0     1210.85     1284.33     69.30 o 
  -6   4   0     1008.68     1045.75     62.24 o 
  -5   4   0     3654.73     3485.68    109.42 o 
  -4   4   0     3094.57     3387.80    194.94 o 
  -3   4   0      998.59      946.65     53.42 o 
  -2   4   0     2167.13     1947.24     61.59 o 
  -1   4   0      568.96      543.68     45.71 o 
   0   4   0     3183.34     2907.22    400.79 o 
   1   4   0     6696.77     6910.21    100.30 o 
   2   4   0     1708.08     1557.34    140.81 o 
   3   4   0     3360.65     3541.46    179.81 o 
   4   4   0     1407.37     1484.94     76.89 o 
  -9   5   0       16.34       25.77     17.25 o 
  -8   5   0      164.38      147.53     30.58 o 
  -7   5   0     1796.63     1818.01     91.53 o 
  -6   5   0     1038.50     1077.06     67.96 o 
  -5   5   0      593.38      703.66     52.75 o 
  -4   5   0     6913.93     6867.04    219.58 o 
  -3   5   0     5938.41     6483.11    155.62 o 
  -2   5   0     2668.63     2559.66     56.46 o 
  -1   5   0     3899.27     3390.78    234.54 o 
   0   5   0      650.78      547.60     77.01 o 
   1   5   0     3125.11     3374.69     75.23 o 
   2   5   0     1805.78     1789.18     87.98 o 
   3   5   0      508.23      463.55     86.92 o 
   4   5   0       20.47       17.21     17.77 o 
   5   5   0      457.69      509.47     58.01 o 
 -11   6   0      109.10      108.27     31.95 o 
 -10   6   0       26.90       42.27     25.15 o 
  -9   6   0     1293.86     1221.91     86.16 o 
  -8   6   0      754.04      770.19     66.10 o 
  -7   6   0      192.37      204.52     33.94 o 
  -6   6   0      468.12      395.31     71.87 o 
  -5   6   0     2976.50     2965.84    115.78 o 
  -4   6   0     1605.20     1550.39     82.54 o 
  -3   6   0     2771.87     2675.05     89.62 o 
  -2   6   0      992.61     1011.20     38.64 o 
  -1   6   0     1109.44     1094.89     40.56 o 
   0   6   0      425.10      415.60     42.32 o 
   1   6   0      295.40      319.40     24.71 o 
   2   6   0      309.66      344.52     32.97 o 
   3   6   0      603.83      478.43    120.39 o 
   4   6   0       93.44       86.97     33.10 o 
   5   6   0      241.02      283.40     57.28 o 
   6   6   0       14.95       73.17     35.92 o 
 -12   7   0       12.65       21.54     28.26 o 
 -11   7   0       12.81       20.71     20.13 o 
 -10   7   0      147.21      200.37     40.56 o 
  -9   7   0      454.33      437.76     54.38 o 
  -8   7   0      334.27      356.76     47.99 o 
  -7   7   0      125.01      132.07     31.33 o 
  -6   7   0      305.67      299.93     40.98 o 
  -5   7   0     1883.28     1922.12    159.44 o 
  -4   7   0     3326.11     3078.69    123.41 o 
  -3   7   0     1118.45     1187.03     64.99 o 
  -2   7   0     1813.83     1990.54     69.02 o 
  -1   7   0      216.88      235.74     24.40 o 
   0   7   0      126.48      154.71     20.41 o 
   1   7   0      109.81       98.15     19.99 o 
   2   7   0      762.95      845.70     70.11 o 
   3   7   0      288.76      237.14     62.21 o 
   4   7   0        8.08        3.75     23.12 o 
   5   7   0       58.11       29.87     30.18 o 
 -12   8   0       85.18      121.41     35.12 o 
 -11   8   0       46.66       44.51     22.23 o 
 -10   8   0      249.29      310.10     48.20 o 
  -9   8   0      145.00      165.46     45.17 o 
  -8   8   0      107.62      139.83     33.29 o 
  -7   8   0      113.49      116.47     29.85 o 
  -6   8   0      310.41      323.50     43.85 o 
  -5   8   0      503.09      516.32     56.30 o 
  -4   8   0     1424.71     1507.30     91.21 o 
  -3   8   0      141.87      117.56     24.06 o 
  -2   8   0      681.73      353.75    214.35 o 
  -1   8   0      280.84      275.04     34.19 o 
   0   8   0       94.15      137.18     29.69 o 
   1   8   0      101.24      119.12     38.66 o 
   2   8   0      241.54      204.57     51.45 o 
   3   8   0       20.10       76.89     46.44 o 
   4   8   0       47.90      100.62     71.21 o 
 -12   9   0       16.71       33.21     25.26 o 
 -11   9   0      136.13      121.69     33.47 o 
 -10   9   0      239.15      183.15     38.89 o 
  -9   9   0      276.10      262.70     45.98 o 
  -8   9   0      120.62      128.83     33.71 o 
  -7   9   0      698.55      717.77     69.13 o 
  -6   9   0      535.50      523.26     58.01 o 
  -5   9   0       33.31       16.58     19.13 o 
  -4   9   0       15.57       13.31     17.36 o 
  -3   9   0     1210.59     1248.73     76.24 o 
  -2   9   0      427.85      508.75     48.26 o 
  -1   9   0      157.59      179.20     35.20 o 
   0   9   0      283.96      323.03     99.08 o 
   1   9   0      358.46      348.83     94.43 o 
 -11  10   0        2.13      -12.42     20.82 o 
 -10  10   0       59.11       83.22     31.74 o 
  -9  10   0      358.26      357.93     54.36 o 
  -8  10   0      248.41      231.95     42.47 o 
  -7  10   0      261.83      216.57     42.73 o 
  -6  10   0       70.53       72.28     27.45 o 
  -5  10   0      503.95      492.94     60.60 o 
  -4  10   0       17.78        3.48     20.19 o 
  -3  10   0      147.06      133.00     31.89 o 
  -2  10   0      278.82      297.40     60.35 o 
  -1  10   0      243.94      241.50     83.08 o 
   0  10   0       54.67      110.94     67.60 o 
 -11  11   0        7.27       15.87     26.72 o 
 -10  11   0        2.09       29.53     30.56 o 
  -9  11   0       34.68       38.01     22.60 o 
  -8  11   0       15.69        1.34     19.20 o 
  -7  11   0        8.73        9.78     21.83 o 
  -6  11   0      244.75      225.51     42.71 o 
  -5  11   0      117.92      140.40     34.25 o 
  -4  11   0        8.48       12.90     22.82 o 
  -3  11   0       42.57       59.05     34.66 o 
  -2  11   0      130.01      161.77     44.11 o 
  -1  11   0        1.03       -5.16     42.31 o 
  -9  12   0       46.57       52.82     21.22 o 
  -8  12   0       48.35       40.49     21.95 o 
  -7  12   0       49.81       47.90     24.62 o 
  -6  12   0       11.22       10.65     19.37 o 
  -5  12   0       10.86        6.88     19.13 o 
  -4  12   0       80.68      102.41     36.56 o 
  -3  12   0       14.80       -2.17     26.02 o 
  -1   1   1      629.01      658.71     24.26 o 
   0   1   1      202.14      210.03      9.85 o 
   1   1   1     6757.46     6869.26    111.28 o 
  -3   2   1      547.95      592.94     32.84 o 
  -2   2   1     4996.20     5065.29     89.14 o 
  -1   2   1     2071.19     1965.34     55.37 o 
   0   2   1     3054.18     2655.28    378.06 o 
   1   2   1      642.39      655.53     28.65 o 
   2   2   1      311.64      328.68     19.96 o 
  -5   3   1     1822.89     1879.71     61.53 o 
  -4   3   1     3059.58     3226.25     91.67 o 
  -3   3   1     5544.84     5721.10    116.54 o 
  -2   3   1      310.85      271.58     24.87 o 
  -1   3   1     1032.52      836.40    111.83 o 
   0   3   1      337.94      334.31     16.91 o 
   1   3   1     4322.22     4372.16    148.67 o 
   2   3   1      239.18      233.15     17.98 o 
   3   3   1      522.70      518.87     30.75 o 
  -7   4   1      983.03      897.93     61.81 o 
  -6   4   1      661.58      616.58     48.17 o 
  -5   4   1     1022.11     1049.01     59.17 o 
  -4   4   1     1259.27     1288.61     62.37 o 
  -3   4   1     1268.95     1330.92     63.28 o 
  -2   4   1      905.31      901.57     30.93 o 
  -1   4   1     1563.56     1444.45     68.10 o 
   0   4   1      841.15      850.41     31.37 o 
   1   4   1     1935.89     1678.84    194.44 o 
   2   4   1     2304.23     2177.37     61.54 o 
   3   4   1      796.17      795.64     43.61 o 
   4   4   1      534.28      591.06     49.69 o 
  -9   5   1       85.55      109.58     27.05 o 
  -8   5   1     1021.41      903.78     68.30 o 
  -7   5   1     1355.72     1383.88     80.38 o 
  -6   5   1      420.10      484.11     44.78 o 
  -5   5   1      506.25      596.35     47.80 o 
  -4   5   1      975.34      911.29     57.38 o 
  -3   5   1     2607.31     2460.49     94.50 o 
  -2   5   1      882.56      858.79     33.30 o 
  -1   5   1      681.06      620.78     30.12 o 
   0   5   1     1847.75     1749.39     50.70 o 
   1   5   1     1120.37      934.77     83.85 o 
   2   5   1      595.27      577.20     36.88 o 
   3   5   1      910.69      986.35     62.65 o 
   4   5   1      103.57      104.29     23.84 o 
   5   5   1      561.65      581.04     79.42 o 
 -11   6   1      235.17      278.35     45.63 o 
 -10   6   1      301.04      352.41     53.75 o 
  -9   6   1      427.26      465.77     55.18 o 
  -8   6   1      432.43      475.09     53.20 o 
  -7   6   1      223.71      239.80     36.92 o 
  -6   6   1      827.30      694.68     57.57 o 
  -5   6   1     1049.36      928.63     64.75 o 
  -4   6   1      279.09      270.36     34.98 o 
  -3   6   1     1696.18     1695.15     73.38 o 
  -2   6   1     1508.85     1490.22     48.47 o 
  -1   6   1      945.56      916.68     38.09 o 
   0   6   1      352.32      357.57     24.86 o 
   1   6   1     1426.18     1376.26     55.27 o 
   2   6   1      153.88      146.22     23.98 o 
   3   6   1      125.30      171.74     27.86 o 
   4   6   1     1099.63      979.39     96.03 o 
   5   6   1      113.92       95.57     38.26 o 
   6   6   1      125.58      160.76     42.57 o 
 -12   7   1       58.43       48.03     34.61 o 
 -11   7   1      177.39      172.39     35.36 o 
 -10   7   1      238.28      245.66     43.88 o 
  -9   7   1      260.08      232.45     41.58 o 
  -8   7   1     1455.84     1618.96    100.30 o 
  -7   7   1      625.23      665.36     62.41 o 
  -6   7   1      168.07      119.64     27.63 o 
  -5   7   1      966.58      894.20     67.34 o 
  -4   7   1     4333.61     4205.08    160.67 o 
  -3   7   1      346.23      345.62     35.59 o 
  -2   7   1      601.05      455.29     66.26 o 
  -1   7   1     1340.74     1354.68     58.91 o 
   0   7   1      195.32      190.43     22.53 o 
   1   7   1      485.43      477.04     41.69 o 
   2   7   1      266.38      266.10     77.15 o 
   3   7   1      120.54      156.65     39.16 o 
   4   7   1      371.55      426.66     68.13 o 
   5   7   1      155.05      447.31    287.17 o 
 -12   8   1       65.69       72.58     29.19 o 
 -11   8   1       50.37      104.18     49.98 o 
 -10   8   1      233.78      229.65     42.99 o 
  -9   8   1     1014.91      876.40     78.33 o 
  -8   8   1     1004.13     1017.32     81.30 o 
  -7   8   1     1744.63     1664.84    102.11 o 
  -6   8   1      659.71      542.89     57.90 o 
  -5   8   1      467.81      446.80     50.88 o 
  -4   8   1     1085.80     1025.78     76.40 o 
  -3   8   1     1845.24     2021.73     91.20 o 
  -2   8   1      128.70      161.50     27.25 o 
  -1   8   1      409.09      415.80     41.03 o 
   0   8   1      145.62      176.08     31.56 o 
   1   8   1       55.72       54.96     32.42 o 
   2   8   1      240.20      340.06     84.11 o 
   3   8   1      425.02      371.02     89.79 o 
   4   8   1       49.48      158.42     53.67 o 
 -12   9   1       81.51       45.86     30.36 o 
 -11   9   1      109.72       94.92     30.27 o 
 -10   9   1      192.38      171.10     38.15 o 
  -9   9   1      680.15      634.59     70.40 o 
  -8   9   1      954.14      905.30     80.83 o 
  -7   9   1      139.77      122.64     32.18 o 
  -6   9   1      311.38      305.16     58.94 o 
  -5   9   1      362.01      365.45     49.48 o 
  -4   9   1      176.48      182.90     34.83 o 
  -3   9   1      222.41      228.81     33.00 o 
  -2   9   1      556.08      637.04     52.18 o 
  -1   9   1      111.69      116.60     29.66 o 
   0   9   1      126.76      139.70     40.92 o 
   1   9   1      829.96      913.36    135.71 o 
 -11  10   1       32.85       18.88     24.67 o 
 -10  10   1      142.04      116.71     34.33 o 
  -9  10   1       94.50       57.66     34.70 o 
  -8  10   1      331.54      414.92     76.11 o 
  -7  10   1      413.48      327.00     51.46 o 
  -6  10   1      622.19      645.30     70.24 o 
  -5  10   1      439.36      444.96     58.55 o 
  -4  10   1      959.09     1180.21     93.34 o 
  -3  10   1      466.12      166.92    175.09 o 
  -2  10   1      614.74      657.76     87.29 o 
  -1  10   1      495.61      711.08    141.39 o 
 -11  11   1       46.02       73.77     28.99 o 
 -10  11   1       57.42       64.63     25.65 o 
  -9  11   1      398.76      411.97     58.24 o 
  -8  11   1      141.98      139.66     34.06 o 
  -7  11   1      691.23      652.06     72.43 o 
  -6  11   1      981.06     1006.97     90.38 o 
  -5  11   1      130.21      178.93     37.69 o 
  -4  11   1      206.63      239.68     45.59 o 
  -3  11   1      923.80     1019.68    118.40 o 
  -2  11   1      281.53      423.14    106.30 o 
  -1  11   1       36.07       24.25     37.67 o 
  -9  12   1       94.95       60.61     26.65 o 
  -8  12   1      329.59      383.99     55.64 o 
  -7  12   1      212.38      188.61     37.40 o 
  -6  12   1      209.53      227.81     42.45 o 
  -5  12   1      467.69      592.03     98.56 o 
  -4  12   1      166.26      118.64     59.60 o 
  -3  12   1      230.04      242.01     77.40 o 
  -1   1   2     1055.77      998.44     25.18 o 
   0   1   2     1386.09     1351.71     32.92 o 
   1   1   2     2991.90     3125.30    109.79 o 
  -3   2   2     4195.70     4293.40    122.75 o 
  -2   2   2    19885.12    20234.43    312.63 o 
  -1   2   2     1032.62      900.63     66.10 o 
   0   2   2     2393.85     2589.27     41.19 o 
   1   2   2     3508.68     3575.97     76.65 o 
   2   2   2     2081.02     2060.66     46.67 o 
  -5   3   2     4430.89     4637.06     93.91 o 
  -4   3   2     1560.74     1616.77     65.12 o 
  -3   3   2     8790.57     9419.22    157.08 o 
  -2   3   2     2757.56     2749.75     65.16 o 
  -1   3   2     3538.31     3135.82    183.78 o 
   0   3   2      241.06      222.39     15.58 o 
   1   3   2     1348.50     1355.91     36.81 o 
   2   3   2     5652.70     5706.03    122.33 o 
   3   3   2     1704.40     1689.46     51.16 o 
  -7   4   2     2180.34     2268.83     98.96 o 
  -6   4   2     2986.33     3069.57     84.91 o 
  -5   4   2      161.86      176.72     24.98 o 
  -4   4   2     3353.75     3409.13    103.92 o 
  -3   4   2      718.14      785.79     51.23 o 
  -2   4   2      574.78      521.34     24.05 o 
  -1   4   2      996.30     1058.55     34.02 o 
   0   4   2     1778.78     1512.55    225.82 o 
   1   4   2      651.11      653.61     29.43 o 
   2   4   2     2663.76     2800.27     73.90 o 
   3   4   2     4200.39     4392.66    121.69 o 
   4   4   2      424.35      434.85     43.10 o 
  -9   5   2      896.83      941.87     75.12 o 
  -8   5   2      336.38      407.89     48.03 o 
  -7   5   2      328.18      337.75     41.10 o 
  -6   5   2     1147.34     1196.29     71.94 o 
  -5   5   2      240.87      272.11     32.66 o 
  -4   5   2      304.95      271.80     31.64 o 
  -3   5   2     1497.73     1490.08     61.24 o 
  -2   5   2     2656.34     2689.03     60.94 o 
  -1   5   2      420.47      411.57     23.58 o 
   0   5   2     1002.96     1032.24     63.89 o 
   1   5   2     3426.11     3677.45    121.50 o 
   2   5   2      167.18      171.91     19.75 o 
   3   5   2     1223.76     1236.48     69.05 o 
   4   5   2       75.81      107.83     27.98 o 
   5   5   2      789.29      816.52     75.26 o 
 -11   6   2      470.03      528.88     81.97 o 
 -10   6   2     1020.66     1084.05    163.32 o 
  -9   6   2      198.55      245.19     40.90 o 
  -8   6   2      614.34      687.21     62.90 o 
  -7   6   2     1704.45     1508.09     87.67 o 
  -6   6   2      387.78      310.73     39.12 o 
  -5   6   2     1596.08     1581.47     84.84 o 
  -4   6   2      926.47      929.83     61.96 o 
  -3   6   2      736.38      670.52     46.12 o 
  -2   6   2      614.12      560.02     58.04 o 
  -1   6   2     1646.98     1555.07     50.45 o 
   0   6   2       12.61       26.31     10.35 o 
   1   6   2      476.92      446.08     34.76 o 
   2   6   2      864.72      921.20     57.86 o 
   3   6   2      486.94      497.14     46.67 o 
   4   6   2      796.82      918.18     96.15 o 
   5   6   2      372.56      414.56     67.23 o 
   6   6   2      168.27      159.68     53.92 o 
 -12   7   2      158.65      234.53     45.43 o 
 -11   7   2      333.56      342.82     51.14 o 
 -10   7   2      778.30      756.86     75.35 o 
  -9   7   2      797.09      878.53     77.81 o 
  -8   7   2      105.31      134.05     31.56 o 
  -7   7   2      875.03      880.77     71.23 o 
  -6   7   2     1053.39     1031.60     74.21 o 
  -5   7   2      404.33      365.27     44.11 o 
  -4   7   2     1641.96     1648.78     90.28 o 
  -3   7   2     1791.57     1829.47     80.07 o 
  -2   7   2      347.02      366.40     26.00 o 
  -1   7   2      108.23      119.61     15.89 o 
   0   7   2     1359.07     1293.60     72.47 o 
   1   7   2      129.68      148.79     32.19 o 
   2   7   2       90.96      114.54     28.12 o 
   3   7   2      183.24      227.49     48.38 o 
   4   7   2      214.20      295.73     64.24 o 
   5   7   2      495.25      629.37     84.10 o 
 -12   8   2      197.87      212.29     44.69 o 
 -11   8   2      450.32      479.78     58.53 o 
 -10   8   2      515.85      545.09     65.29 o 
  -9   8   2     1585.79     1654.85    133.64 o 
  -8   8   2      183.76      195.44     39.05 o 
  -7   8   2       35.66       37.65     21.81 o 
  -6   8   2      325.94      396.51     49.04 o 
  -5   8   2      711.35      777.12     66.53 o 
  -4   8   2      768.26      792.04     66.20 o 
  -3   8   2      519.50      530.34     46.33 o 
  -2   8   2     1437.87     1360.95     76.64 o 
  -1   8   2       50.03       49.61     21.65 o 
   0   8   2       70.94       54.45     23.90 o 
   1   8   2      501.97      173.86    210.28 o 
   2   8   2      308.38      310.13     82.56 o 
   3   8   2      399.88      433.46     98.56 o 
   4   8   2      265.03      414.88     92.37 o 
 -12   9   2      122.16       89.21     35.34 o 
 -11   9   2      162.48      175.60     40.76 o 
 -10   9   2      340.32      317.37     50.56 o 
  -9   9   2      593.30      524.15     63.64 o 
  -8   9   2      874.93      845.27     77.48 o 
  -7   9   2      211.33      208.51     39.35 o 
  -6   9   2       92.17      101.56     28.42 o 
  -5   9   2      274.77      258.21     41.73 o 
  -4   9   2      181.35      253.99     34.67 o 
  -3   9   2      337.85      346.20     40.47 o 
  -2   9   2       25.00       28.28     20.53 o 
  -1   9   2     1006.60      370.37    352.63 o 
   0   9   2      579.67      758.77     86.80 o 
   1   9   2      243.55      205.89     71.21 o 
   2   9   2      323.15      355.02     91.34 o 
 -11  10   2       24.23       38.03     41.32 o 
 -10  10   2      148.06      146.66     34.22 o 
  -9  10   2      293.63      313.20     51.49 o 
  -8  10   2      312.90      300.93     49.33 o 
  -7  10   2      343.31      377.44     54.52 o 
  -6  10   2     1342.31     1263.30     95.16 o 
  -5  10   2      231.26      246.50     44.17 o 
  -4  10   2      202.58      240.58     36.59 o 
  -3  10   2      206.21      228.36     42.25 o 
  -2  10   2      317.76      417.80     56.77 o 
  -1  10   2      273.86      218.28     81.53 o 
 -11  11   2      116.21      101.71     35.30 o 
 -10  11   2       68.11       53.65     26.50 o 
  -9  11   2      279.55      320.22     53.88 o 
  -8  11   2      235.31      212.54     41.16 o 
  -7  11   2      167.86      154.55     36.75 o 
  -6  11   2      275.18      264.70     45.51 o 
  -5  11   2      170.44      157.42     39.40 o 
  -4  11   2       59.46       57.97     37.10 o 
  -3  11   2      157.87      156.88     45.94 o 
  -2  11   2      179.07      248.72     84.11 o 
  -9  12   2       70.99       69.93     25.30 o 
  -8  12   2       93.82      109.71     27.62 o 
  -7  12   2      103.29      111.68     30.40 o 
  -6  12   2       33.12       39.67     25.17 o 
  -5  12   2      157.22      165.37     45.50 o 
  -4  12   2      144.28      142.15     41.62 o 
  -3  12   2       59.31       67.60     51.60 o 
   0   0   3     5979.71     5606.84     63.21 o 
  -1   1   3      585.48      608.51     19.31 o 
   0   1   3    51248.93    48688.85    448.26 o 
   1   1   3     2075.86     2098.68     48.25 o 
  -3   2   3     1421.31     1409.91     53.32 o 
  -2   2   3    83143.48    77658.40    433.18 o 
  -1   2   3     1302.09      732.53    199.15 o 
   0   2   3    14415.52    15497.90    171.61 o 
   1   2   3    10820.25    11433.62    207.56 o 
   2   2   3      690.56      677.57     22.43 o 
  -5   3   3     1627.01     1776.71     59.45 o 
  -4   3   3     8533.77     8873.82    158.53 o 
  -3   3   3    16639.66    17367.93    258.53 o 
  -2   3   3      867.53      900.24     37.49 o 
  -1   3   3    10071.47     9339.38    373.56 o 
   0   3   3      411.42      460.49     20.46 o 
   1   3   3     1132.45     1147.58     33.03 o 
   2   3   3     2470.37     2551.37    119.22 o 
   3   3   3     2599.51     2713.18     98.49 o 
  -7   4   3      806.68      657.64     52.49 o 
  -6   4   3     2872.80     3070.31     77.19 o 
  -5   4   3     3088.46     3109.11    104.03 o 
  -4   4   3     6158.73     6736.08    148.40 o 
  -3   4   3     3445.24     3242.55     96.37 o 
  -2   4   3     1243.49     1264.96     38.42 o 
  -1   4   3     1171.80     1259.76     37.80 o 
   0   4   3     1492.55     1299.44     39.26 o 
   1   4   3     1044.91     1052.72     36.28 o 
   2   4   3     2166.89     2206.13     64.89 o 
   3   4   3     2012.99     2109.17     84.25 o 
   4   4   3      914.09      979.18     63.32 o 
  -9   5   3      557.61      562.85     59.65 o 
  -8   5   3      961.36      954.14     73.80 o 
  -7   5   3     1096.25     1123.29     74.30 o 
  -6   5   3     1090.54     1204.58     72.70 o 
  -5   5   3     2191.15     1999.86     92.86 o 
  -4   5   3     5733.61     6083.24    150.65 o 
  -3   5   3     2399.10     2467.98     80.80 o 
  -2   5   3     6050.43     5578.01    217.29 o 
  -1   5   3     1950.02     2005.19     53.29 o 
   0   5   3      239.01      242.82     18.78 o 
   1   5   3     1381.16     1393.84     46.88 o 
   2   5   3      870.74      946.47     46.79 o 
   3   5   3      919.82      911.01     59.35 o 
   4   5   3      330.14      367.14     48.55 o 
   5   5   3      313.30      345.85     49.63 o 
 -11   6   3       17.72       24.76     21.25 o 
 -10   6   3      140.62      134.66     32.97 o 
  -9   6   3      597.79      612.65     63.94 o 
  -8   6   3      422.88      463.95     53.98 o 
  -7   6   3      545.00      577.80     56.30 o 
  -6   6   3      470.73      454.73     47.69 o 
  -5   6   3      453.72      406.55     43.91 o 
  -4   6   3     2296.05     2107.15     93.24 o 
  -3   6   3     2336.01     2425.42     73.35 o 
  -2   6   3     2562.32     2342.08    252.20 o 
  -1   6   3     3186.48     3089.11    166.16 o 
   0   6   3       39.24       24.26      9.56 o 
   1   6   3      566.68      522.61     35.81 o 
   2   6   3      889.34      949.40     61.50 o 
   3   6   3      241.29      305.69     42.27 o 
   4   6   3      168.64      175.19     36.50 o 
   5   6   3      478.92      507.68     76.66 o 
   6   6   3       81.04       74.90     35.41 o 
 -12   7   3       28.09       46.02     26.09 o 
 -11   7   3      120.10      139.05     38.72 o 
 -10   7   3      104.55      130.66     36.75 o 
  -9   7   3      212.32      203.87     39.32 o 
  -8   7   3      180.71      186.45     36.51 o 
  -7   7   3       14.86       10.23     17.88 o 
  -6   7   3     1203.45     1159.41     77.96 o 
  -5   7   3     1158.50     1122.24     75.79 o 
  -4   7   3      915.71      816.62     63.85 o 
  -3   7   3     3542.13     3565.28     95.05 o 
  -2   7   3      408.66      401.62     28.19 o 
  -1   7   3      220.86      172.50     29.19 o 
   0   7   3      936.95      867.47    134.98 o 
   1   7   3      294.73      342.79     44.16 o 
   2   7   3      239.14      280.59     50.15 o 
   3   7   3       77.34       34.74     29.72 o 
   4   7   3      181.30      235.41     49.22 o 
   5   7   3      129.42      125.55     40.86 o 
 -12   8   3       65.77       70.31     32.57 o 
 -11   8   3      126.70      120.76     35.02 o 
 -10   8   3      179.71      179.86     37.39 o 
  -9   8   3      396.69      470.62     73.41 o 
  -8   8   3      101.45       73.02     27.77 o 
  -7   8   3      138.41      140.28     32.70 o 
  -6   8   3      132.06      142.48     30.60 o 
  -5   8   3     1509.59     1408.46     88.19 o 
  -4   8   3      530.98      590.42     49.70 o 
  -3   8   3     1030.19     1006.80     53.30 o 
  -2   8   3      518.90      539.41     39.87 o 
  -1   8   3      110.95       75.19     26.63 o 
   0   8   3      564.01      534.93    152.44 o 
   1   8   3      132.57      145.45     40.38 o 
   2   8   3       98.44      115.24     41.59 o 
   3   8   3      144.44      194.02     66.05 o 
   4   8   3       18.88      -34.57     34.57 o 
 -12   9   3       52.13       79.39     32.42 o 
 -11   9   3       57.52       73.94     28.53 o 
 -10   9   3      261.66      226.88     42.71 o 
  -9   9   3      152.06      147.63     37.71 o 
  -8   9   3      315.38      333.54     49.96 o 
  -7   9   3      220.18      237.66     40.30 o 
  -6   9   3      252.95      241.31     41.69 o 
  -5   9   3      491.37      444.18     53.06 o 
  -4   9   3      249.79      244.11     34.16 o 
  -3   9   3       54.90       42.68     18.03 o 
  -2   9   3      220.54      249.06     39.80 o 
  -1   9   3      210.73      238.60     37.74 o 
   0   9   3      220.07      186.43     90.56 o 
   1   9   3      531.10      445.33     99.08 o 
   2   9   3      125.03      100.62     50.05 o 
   3   9   3       68.57      124.88     66.57 o 
 -11  10   3       54.88       93.97     34.86 o 
 -10  10   3       58.56       75.17     29.21 o 
  -9  10   3       75.03       84.51     38.70 o 
  -8  10   3       92.56       85.04     30.88 o 
  -7  10   3      266.12      258.50     45.91 o 
  -6  10   3      213.09      193.00     42.45 o 
  -5  10   3       97.78       79.92     26.71 o 
  -4  10   3       91.44      119.53     26.77 o 
  -3  10   3       35.63       56.59     23.04 o 
  -2  10   3      215.78      261.96     44.36 o 
  -1  10   3      361.08      410.03     67.99 o 
 -11  11   3       17.14       66.31     30.75 o 
 -10  11   3       17.89       15.19     23.66 o 
  -9  11   3      159.24      103.90     31.57 o 
  -8  11   3      178.88      148.07     35.67 o 
  -7  11   3      106.72      118.49     32.18 o 
  -6  11   3       49.62       37.88     24.04 o 
  -5  11   3      214.51      203.67     41.77 o 
  -4  11   3       68.22       70.83     38.56 o 
  -3  11   3       72.78       79.94     35.08 o 
  -2  11   3       45.24       54.18     57.28 o 
  -9  12   3       28.96       63.05     25.91 o 
  -8  12   3       85.19       80.37     24.35 o 
  -7  12   3       16.60       34.44     22.19 o 
  -6  12   3       24.49       22.20     22.30 o 
  -5  12   3       85.70       58.81     31.15 o 
  -4  12   3       20.74       32.45     25.63 o 
  -3  12   3       34.40       28.38     43.86 o 
  -1   1   4      785.68      691.42     19.03 o 
   0   1   4      833.82      855.39     20.22 o 
   1   1   4     4035.77     4032.76     60.12 o 
  -3   2   4     1897.96     1822.27     62.47 o 
  -2   2   4     7610.15     7145.37    168.48 o 
  -1   2   4     1966.40      978.75    389.99 o 
   0   2   4     2167.02     2199.90     40.60 o 
   1   2   4     1109.74     1082.24     30.98 o 
   2   2   4      547.66      565.68     22.75 o 
  -5   3   4     1479.37     1500.75     66.66 o 
  -4   3   4      909.66      856.42     49.83 o 
  -3   3   4     4779.55     4723.10    109.03 o 
  -2   3   4     1620.70     1699.09     46.53 o 
  -1   3   4      293.48      237.06     27.35 o 
   0   3   4     1910.68     1958.77     52.31 o 
   1   3   4       80.73       91.65      9.67 o 
   2   3   4      876.27      845.42     26.30 o 
   3   3   4     1719.56     1801.94     51.50 o 
  -7   4   4      174.22      171.57     26.70 o 
  -6   4   4     2524.86     2489.08    100.80 o 
  -5   4   4       55.47       56.51     15.84 o 
  -4   4   4     3329.23     3472.13    104.95 o 
  -3   4   4     1151.67     1219.83     59.07 o 
  -2   4   4      505.01      616.12     27.93 o 
  -1   4   4      317.10      277.36     51.39 o 
   0   4   4      792.19      769.04     30.75 o 
   1   4   4     6640.23     7165.56    213.69 o 
   2   4   4      302.44      263.21     17.83 o 
   3   4   4     1179.74     1214.69     66.29 o 
   4   4   4     1063.33     1029.79     75.33 o 
  -9   5   4       26.94       23.46     21.23 o 
  -8   5   4     1098.13     1132.89     83.87 o 
  -7   5   4      784.39      764.39     63.72 o 
  -6   5   4       86.48      106.17     22.08 o 
  -5   5   4     1068.93     1063.91     81.03 o 
  -4   5   4      288.81      333.53     35.23 o 
  -3   5   4      684.25      604.53     39.41 o 
  -2   5   4      299.09      232.11     40.95 o 
  -1   5   4     1542.24     1107.82    248.25 o 
   0   5   4       78.76       77.66     12.45 o 
   1   5   4     1225.57     1326.60     44.95 o 
   2   5   4     2202.67     2135.75     83.75 o 
   3   5   4     1280.59     1226.06     69.03 o 
   4   5   4      924.99      993.18     77.93 o 
   5   5   4      421.39      474.94     60.93 o 
 -11   6   4      165.09      159.46     36.89 o 
 -10   6   4      262.34      254.16     44.83 o 
  -9   6   4      656.81      653.75     64.66 o 
  -8   6   4      213.10      250.17     40.84 o 
  -7   6   4     1554.62     1662.48     95.97 o 
  -6   6   4      121.12      115.22     26.00 o 
  -5   6   4      153.85      111.24     24.44 o 
  -4   6   4     1018.44     1086.94     68.42 o 
  -3   6   4     1869.21     1729.91     62.28 o 
  -2   6   4      104.12      120.77     15.35 o 
  -1   6   4     1462.66     1115.73    218.72 o 
   0   6   4     2533.01     2484.24     67.78 o 
   1   6   4      425.67      502.75     35.43 o 
   2   6   4      228.82      260.12     33.38 o 
   3   6   4      145.86      171.00     32.22 o 
   4   6   4      106.93      116.97     33.08 o 
   5   6   4      371.88      399.39     57.00 o 
   6   6   4      274.88      293.53     67.86 o 
 -12   7   4       85.65       56.93     27.10 o 
 -11   7   4      109.03      131.66     35.11 o 
 -10   7   4       75.09       93.62     31.87 o 
  -9   7   4      619.04      704.00     72.31 o 
  -8   7   4      657.04      644.09     65.86 o 
  -7   7   4      120.44      105.70     27.39 o 
  -6   7   4     1076.30     1110.81     77.85 o 
  -5   7   4     2009.96     1984.72     99.97 o 
  -4   7   4      142.40       95.35     30.14 o 
  -3   7   4      646.59      584.70     38.83 o 
  -2   7   4     3160.52     3379.61     83.55 o 
  -1   7   4      229.85      271.48     23.65 o 
   0   7   4     1053.01     1085.08     53.40 o 
   1   7   4     2179.97     2120.87     89.18 o 
   2   7   4       12.12       -2.82     22.44 o 
   3   7   4      289.78      333.78     56.79 o 
   4   7   4      158.36      194.98     48.81 o 
   5   7   4       60.23      102.70     37.31 o 
 -12   8   4       36.04       68.63     49.99 o 
 -11   8   4       83.40      126.37     35.50 o 
 -10   8   4      106.53       72.35     29.89 o 
  -9   8   4       63.29       61.27     28.09 o 
  -8   8   4      534.18      549.43     60.46 o 
  -7   8   4     1745.94     1765.93    106.62 o 
  -6   8   4      812.46      754.43     66.64 o 
  -5   8   4      676.86      717.69     63.95 o 
  -4   8   4     1128.02     1287.21     72.50 o 
  -3   8   4      757.16      570.96    144.52 o 
  -2   8   4      639.09      641.62     43.12 o 
  -1   8   4     2634.04     2453.90    157.83 o 
   0   8   4      268.34      339.26     44.19 o 
   1   8   4       61.49      117.14     40.46 o 
   2   8   4      224.98      260.54     53.50 o 
   3   8   4       94.16      103.75     37.39 o 
   4   8   4       69.37       67.85     37.37 o 
 -12   9   4       35.72       26.50     23.59 o 
 -11   9   4       32.40       56.74     29.95 o 
 -10   9   4      119.18      141.90     35.54 o 
  -9   9   4      170.90      116.19     34.65 o 
  -8   9   4      312.73      314.32     49.48 o 
  -7   9   4     1256.79     1267.04     94.43 o 
  -6   9   4     1616.27     1767.06    107.73 o 
  -5   9   4        9.07        8.97     18.52 o 
  -4   9   4      385.98      394.16     42.80 o 
  -3   9   4      432.87      524.74     48.50 o 
  -2   9   4       37.46       13.06     18.05 o 
  -1   9   4       20.66       40.07     26.44 o 
   0   9   4      114.07       98.56     51.60 o 
   1   9   4       76.89      110.43     50.05 o 
   2   9   4       51.33       50.57     46.44 o 
   3   9   4      179.46      162.55     67.60 o 
 -11  10   4       48.84       59.77     31.31 o 
 -10  10   4       56.62       77.31     27.37 o 
  -9  10   4      146.14      129.91     36.76 o 
  -8  10   4      116.80      118.35     33.20 o 
  -7  10   4      378.68      408.33     55.74 o 
  -6  10   4      435.95      438.21     55.72 o 
  -5  10   4      320.05      420.13     54.88 o 
  -4  10   4      134.62      139.63     27.65 o 
  -3  10   4       87.55       99.32     32.65 o 
  -2  10   4      459.03      524.01     61.18 o 
  -1  10   4       25.42       83.60     47.47 o 
   0  10   4      215.65      307.55     85.14 o 
   1  10   4      414.34      478.35    103.72 o 
 -10  11   4       72.02       81.51     29.82 o 
  -9  11   4       55.87       67.60     26.37 o 
  -8  11   4       82.54       74.79     27.02 o 
  -7  11   4      447.13      396.35     57.85 o 
  -6  11   4      342.90      341.48     49.54 o 
  -5  11   4      377.01      381.36     54.99 o 
  -4  11   4      507.27      530.96     67.40 o 
  -3  11   4      371.89      328.26     61.64 o 
  -9  12   4      123.68      115.53     30.27 o 
  -8  12   4      118.53      147.27     36.79 o 
  -7  12   4       93.97      141.85     34.43 o 
  -6  12   4      325.94      392.28     54.87 o 
  -5  12   4      235.94      298.96     74.57 o 
  -4  12   4      192.39      276.04     57.26 o 
  -1   1   5    16699.68    14887.95   1462.65 o 
   0   1   5    11595.45    11958.83     94.38 o 
   1   1   5     2195.38     2214.62     65.05 o 
  -3   2   5     1022.42     1027.07     48.72 o 
  -2   2   5     8757.48     8705.01    117.83 o 
  -1   2   5     1999.30     1317.34    301.33 o 
   0   2   5     4573.22     4504.74     94.44 o 
   1   2   5     1210.33     1280.33     72.82 o 
   2   2   5     2688.06     2934.02    119.18 o 
  -5   3   5     1806.97     1607.57     74.32 o 
  -4   3   5     1174.41     1205.12     60.07 o 
  -3   3   5     5156.30     5139.24    112.54 o 
  -2   3   5     1544.49     1536.12     45.79 o 
  -1   3   5     2003.09     2003.01     44.42 o 
   0   3   5      467.86      477.44     20.65 o 
   1   3   5     3144.86     3232.19     59.48 o 
   2   3   5     1043.44      988.72     36.30 o 
   3   3   5     1662.81     1774.89     72.32 o 
  -7   4   5     2564.21     2660.55     97.32 o 
  -6   4   5     1392.25     1421.10     77.46 o 
  -5   4   5     2625.08     2662.02    213.18 o 
  -4   4   5     5853.69     5704.81    137.48 o 
  -3   4   5     1679.09     1815.16     80.93 o 
  -2   4   5     2267.30     2268.32     54.36 o 
  -1   4   5      835.76      673.82    114.19 o 
   0   4   5      118.62      120.73     12.58 o 
   1   4   5     1248.20     1291.96     38.44 o 
   2   4   5     4873.69     4945.58    110.38 o 
   3   4   5      856.00      836.96     54.17 o 
   4   4   5      785.29      740.63     64.87 o 
  -9   5   5     1551.83     1764.68    129.71 o 
  -8   5   5      191.01      214.49     37.30 o 
  -7   5   5      677.00      730.60     61.28 o 
  -6   5   5     2359.91     2189.59     98.60 o 
  -5   5   5     2010.60     2058.40    108.49 o 
  -4   5   5     3373.59     3512.04    115.54 o 
  -3   5   5      392.08      346.87     26.80 o 
  -2   5   5      894.69      794.50     56.78 o 
  -1   5   5      323.09      261.42     49.71 o 
   0   5   5     6102.09     6655.42    126.39 o 
   1   5   5      931.38      981.82     45.67 o 
   2   5   5     1248.45     1239.85     78.95 o 
   3   5   5      387.81      391.36     46.99 o 
   4   5   5      340.14      355.43     48.69 o 
   5   5   5      962.44      966.13     84.21 o 
 -11   6   5       42.14       69.48     27.45 o 
 -10   6   5      346.68      396.65     61.63 o 
  -9   6   5     1093.72     1056.91     85.65 o 
  -8   6   5     1794.71     1893.94    135.77 o 
  -7   6   5       74.69       60.73     21.06 o 
  -6   6   5     2112.04     2148.06    102.29 o 
  -5   6   5     3065.54     3099.02    118.25 o 
  -4   6   5      825.67      769.74     56.82 o 
  -3   6   5     1476.73     1616.06     61.38 o 
  -2   6   5     3126.18     3218.23     76.02 o 
  -1   6   5      648.16      545.14     56.70 o 
   0   6   5       84.80      115.41     14.90 o 
   1   6   5     2809.90     2905.34     99.54 o 
   2   6   5      237.17      257.29     36.87 o 
   3   6   5      267.42      249.69     40.50 o 
   4   6   5      437.24      610.68     65.72 o 
   5   6   5       33.03       41.78     24.16 o 
   6   6   5      301.29      358.70     70.66 o 
 -12   7   5       21.13        8.95     23.72 o 
 -11   7   5      412.44      519.31     81.28 o 
 -10   7   5      363.24      401.03     57.39 o 
  -9   7   5      665.73      667.96     72.05 o 
  -8   7   5      705.84      745.55     69.40 o 
  -7   7   5     1612.46     1515.11     94.41 o 
  -6   7   5      123.15      126.94     27.19 o 
  -5   7   5      511.29      459.93     49.35 o 
  -4   7   5     1818.28     1920.11     99.00 o 
  -3   7   5      359.86      407.11     28.95 o 
  -2   7   5      354.30      360.79     27.23 o 
  -1   7   5     3189.46     2992.50    355.48 o 
   0   7   5      243.41      262.54     26.77 o 
   1   7   5      482.09      518.86     43.95 o 
   2   7   5      182.84      227.53     45.99 o 
   3   7   5      268.77      273.73     55.40 o 
   4   7   5      432.85      504.56    110.69 o 
   5   7   5       99.75      182.84     54.18 o 
 -12   8   5      139.39      287.59    173.84 o 
 -11   8   5      132.73      141.31     43.80 o 
 -10   8   5      524.46      504.72     63.12 o 
  -9   8   5     1294.33     1268.96     97.31 o 
  -8   8   5      475.22      469.31     59.38 o 
  -7   8   5      774.91      822.55     73.08 o 
  -6   8   5     1379.87     1405.12     93.10 o 
  -5   8   5      205.25      182.60     33.03 o 
  -4   8   5      629.06      638.18     52.44 o 
  -3   8   5     1182.91     1096.50    114.90 o 
  -2   8   5       74.28       54.97     14.49 o 
  -1   8   5      138.81       89.77     35.68 o 
   0   8   5      283.31      287.40     40.32 o 
   1   8   5       42.74       39.37     29.72 o 
   2   8   5      306.65      356.66     63.45 o 
   3   8   5      297.93      369.63     64.80 o 
   4   8   5      190.74      181.04     51.72 o 
 -12   9   5      187.28      214.66     48.96 o 
 -11   9   5      217.54      250.38     48.41 o 
 -10   9   5      130.34      167.89     36.80 o 
  -9   9   5      582.01      740.83    138.61 o 
  -8   9   5      686.56      654.42     70.59 o 
  -7   9   5      177.92      158.52     35.82 o 
  -6   9   5      533.65      518.72     58.49 o 
  -5   9   5      735.94      784.36     69.59 o 
  -4   9   5      472.96      473.03     46.72 o 
  -3   9   5       93.96      106.18     23.24 o 
  -2   9   5      671.37      663.66     65.34 o 
  -1   9   5       97.45       68.74     84.11 o 
   0   9   5      203.77      238.40     73.28 o 
   1   9   5      310.30      420.56     94.95 o 
   2   9   5      130.89      185.25     71.21 o 
   3   9   5      414.41      467.52    108.88 o 
 -11  10   5      129.02      153.72     42.37 o 
 -10  10   5       24.18       32.81     23.99 o 
  -9  10   5       62.67       76.17     27.85 o 
  -8  10   5      135.42      114.14     31.76 o 
  -7  10   5       90.49       96.79     32.27 o 
  -6  10   5      120.18      120.98     33.01 o 
  -5  10   5      466.63      536.48     62.58 o 
  -4  10   5      604.32      606.96     55.44 o 
  -3  10   5       50.50       74.28     27.67 o 
  -2  10   5       79.01      101.84     37.82 o 
  -1  10   5      149.95      166.67     62.44 o 
   0  10   5      131.67      208.47     70.18 o 
   1  10   5      203.95      217.76     60.89 o 
 -10  11   5      296.57      325.22     53.71 o 
  -9  11   5       78.28       75.55     28.60 o 
  -8  11   5      112.18      115.72     30.55 o 
  -7  11   5      190.58      214.88     43.55 o 
  -6  11   5      108.96      105.82     30.42 o 
  -5  11   5        7.26       31.35     26.72 o 
  -4  11   5      133.89      163.86     38.38 o 
  -3  11   5      440.36      503.15     62.75 o 
  -2  11   5       58.18       55.21     63.47 o 
  -9  12   5      104.59      139.39     33.11 o 
  -8  12   5       45.21       58.23     32.46 o 
  -7  12   5       59.96       80.34     27.18 o 
  -6  12   5       81.36      118.00     29.91 o 
  -5  12   5       86.68       47.70     30.93 o 
  -4  12   5      159.69      180.76     41.77 o 
   0   0   6    22320.63    21743.51    315.12 o 
  -1   1   6    33968.14    22849.25   5327.88 o 
   0   1   6     2014.84     1936.87     56.96 o 
   1   1   6     5840.79     5732.60    211.71 o 
  -3   2   6     7565.81     7363.26     87.49 o 
  -2   2   6     3605.78     3384.35     71.59 o 
  -1   2   6     3670.29     2970.62    490.00 o 
   0   2   6     4271.27     4168.98     64.51 o 
   1   2   6     1956.13     2074.31     70.83 o 
   2   2   6     4907.32     5320.15    108.57 o 
  -5   3   6     1771.97     1600.77     61.64 o 
  -4   3   6    18865.27    19560.70    250.54 o 
  -3   3   6     9507.97    10356.08    276.57 o 
  -2   3   6     3513.64     3549.54    120.99 o 
  -1   3   6      538.90      458.90     21.60 o 
   0   3   6      375.69      351.73     18.08 o 
   1   3   6     5124.31     5262.71    102.65 o 
   2   3   6     1499.65     1403.60     41.87 o 
   3   3   6      475.67      427.27     35.15 o 
  -7   4   6      920.55      836.30     65.20 o 
  -6   4   6     1526.37     1355.23     76.67 o 
  -5   4   6      813.10      801.52     55.72 o 
  -4   4   6     7957.09     8325.42    167.36 o 
  -3   4   6     8981.92     9426.81    148.61 o 
  -2   4   6     4083.96     3512.56    351.96 o 
  -1   4   6     2763.94     1909.33    349.56 o 
   0   4   6      914.51      930.27     33.04 o 
   1   4   6     1042.38     1043.79     33.33 o 
   2   4   6     4115.14     4448.66     88.49 o 
   3   4   6      860.95      815.69     63.07 o 
   4   4   6      128.93      145.99     33.22 o 
  -9   5   6      922.67      922.44     79.39 o 
  -8   5   6      904.54      982.70     77.68 o 
  -7   5   6       53.87       22.18     17.43 o 
  -6   5   6     1622.17     1761.92    103.80 o 
  -5   5   6     7899.91     7822.91    180.07 o 
  -4   5   6      428.58      397.85     39.80 o 
  -3   5   6     1226.50     1070.68     47.49 o 
  -2   5   6     2111.60     2104.26     57.88 o 
  -1   5   6      648.40      586.31     29.85 o 
   0   5   6     4794.74     5136.37     89.91 o 
   1   5   6     1417.51     1429.05     55.19 o 
   2   5   6     1536.78     1562.82     73.80 o 
   3   5   6      923.24      923.07     72.64 o 
   4   5   6      128.68      128.89     32.26 o 
   5   5   6       61.63       57.60     26.40 o 
 -11   6   6      186.60      177.81     39.00 o 
 -10   6   6      405.49      440.64     67.98 o 
  -9   6   6      161.22      151.84     36.67 o 
  -8   6   6      469.59      507.63     56.82 o 
  -7   6   6     1097.34     1171.47     81.12 o 
  -6   6   6      345.16      320.74     41.79 o 
  -5   6   6     1660.82     1488.43     84.16 o 
  -4   6   6     1680.72     1694.63     85.86 o 
  -3   6   6      828.49      758.10     42.72 o 
  -2   6   6     6467.88     6695.68    112.05 o 
  -1   6   6      402.98      403.29     27.22 o 
   0   6   6      533.24      488.17     34.20 o 
   1   6   6     1263.03     1309.13     76.49 o 
   2   6   6      857.30     1172.84    236.18 o 
   3   6   6       83.76       69.19     27.78 o 
   4   6   6      263.62      267.84     45.92 o 
   5   6   6      235.63      310.12     48.56 o 
   6   6   6       78.08       51.09     41.80 o 
 -12   7   6      230.40      305.69     54.46 o 
 -11   7   6       54.24       46.34     29.90 o 
 -10   7   6       68.74       69.14     27.99 o 
  -9   7   6      260.72      284.78     47.08 o 
  -8   7   6      155.72      174.51     40.60 o 
  -7   7   6      780.58      704.35     65.20 o 
  -6   7   6     1392.70     1425.74     88.16 o 
  -5   7   6      138.69      135.32     27.63 o 
  -4   7   6     1657.43     1709.71     80.90 o 
  -3   7   6      527.73      404.92     65.37 o 
  -2   7   6      489.15      440.30     30.71 o 
  -1   7   6     1830.17     1971.94     72.71 o 
   0   7   6      402.17      368.91     31.81 o 
   1   7   6      192.89      175.96     32.60 o 
   2   7   6      181.50      236.99     39.42 o 
   3   7   6       87.90       76.42     34.83 o 
   4   7   6       95.27      126.29     45.42 o 
   5   7   6       24.61       47.48     35.21 o 
 -12   8   6       15.57        7.77     21.27 o 
 -11   8   6      128.70      168.47     40.15 o 
 -10   8   6      237.06      252.91     51.95 o 
  -9   8   6      154.55      154.27     38.23 o 
  -8   8   6      241.21      287.50     46.01 o 
  -7   8   6      368.02      331.76     47.56 o 
  -6   8   6      430.21      467.49     52.60 o 
  -5   8   6      215.24      231.56     37.96 o 
  -4   8   6      614.38      610.02     50.77 o 
  -3   8   6     1765.79     1795.40     65.70 o 
  -2   8   6      215.80      252.03     23.96 o 
  -1   8   6      309.58      325.12     37.54 o 
   0   8   6      153.58      184.71     44.56 o 
   1   8   6      159.67      150.21     42.33 o 
   2   8   6       37.11       45.89     29.39 o 
   3   8   6       27.60       64.96     34.53 o 
   4   8   6       20.52       55.64     33.63 o 
 -12   9   6       44.52       26.20     29.78 o 
 -11   9   6       33.76       60.62     81.91 o 
 -10   9   6       55.26       32.90     24.90 o 
  -9   9   6      232.67      230.00     43.58 o 
  -8   9   6      627.76      591.01     67.46 o 
  -7   9   6      129.47       84.15     27.19 o 
  -6   9   6      527.43      531.11     60.13 o 
  -5   9   6     1014.08     1043.06     82.25 o 
  -4   9   6      271.13      302.12     37.87 o 
  -3   9   6      351.79      356.60     38.82 o 
  -2   9   6      409.79      404.19     50.91 o 
  -1   9   6      305.69      377.73     87.72 o 
   0   9   6      389.22      518.09    109.91 o 
   1   9   6      270.32      373.60     87.72 o 
   2   9   6       44.97        8.77     40.77 o 
   3   9   6       93.34      154.29     74.31 o 
 -11  10   6       20.50       24.70     23.55 o 
 -10  10   6       12.13       26.71     23.05 o 
  -9  10   6      123.50      120.87     35.08 o 
  -8  10   6      561.24      621.59     70.60 o 
  -7  10   6      164.26      169.58     38.03 o 
  -6  10   6      296.26      314.28     49.19 o 
  -5  10   6      213.57      198.84     39.28 o 
  -4  10   6      219.18      107.73     78.76 o 
  -3  10   6      154.05      167.98     35.88 o 
  -2  10   6      165.87      127.10     39.92 o 
  -1  10   6      406.21      511.89    105.78 o 
   0  10   6      280.60      279.68     81.02 o 
   1  10   6      305.64      371.54     93.40 o 
 -10  11   6        5.45       22.50     22.68 o 
  -9  11   6       79.68       82.40     29.30 o 
  -8  11   6      100.90      124.54     33.21 o 
  -7  11   6       28.60       33.87     23.46 o 
  -6  11   6      190.30      214.45     41.90 o 
  -5  11   6       64.90       63.03     36.12 o 
  -4  11   6       35.55       44.14     24.36 o 
  -3  11   6       12.13       44.83     33.11 o 
  -2  11   6       81.85       99.59     62.44 o 
  -1  11   6      189.16      332.32     85.66 o 
  -9  12   6       65.27       58.93     26.24 o 
  -8  12   6       17.52       28.59     22.86 o 
  -7  12   6      143.78      121.20     31.05 o 
  -6  12   6      109.03       76.46     29.97 o 
  -5  12   6       22.53        2.44     25.57 o 
  -4  12   6       92.41      144.69     37.30 o 
  -1   1   7     3822.98     2869.14    535.95 o 
   0   1   7     2264.35     2004.79    191.36 o 
   1   1   7      660.51      605.16     28.38 o 
  -3   2   7     1017.44      936.38     36.14 o 
  -2   2   7     2716.50     2896.76     70.14 o 
  -1   2   7     1073.15      739.59    164.31 o 
   0   2   7     1237.46     1234.08     30.99 o 
   1   2   7     1439.40     1594.09     31.23 o 
   2   2   7     1326.29     1433.50     47.16 o 
  -5   3   7     3755.87     3953.65    141.63 o 
  -4   3   7      607.69      596.63     45.07 o 
  -3   3   7     1860.89     1787.89     70.17 o 
  -2   3   7      278.18      252.20     19.93 o 
  -1   3   7      617.67      520.22     28.12 o 
   0   3   7        8.05        3.92      5.18 o 
   1   3   7     2520.63     2606.81     91.77 o 
   2   3   7     1877.46     2022.18     79.30 o 
   3   3   7      551.70      540.23     39.27 o 
  -7   4   7     1366.13     1355.29     84.10 o 
  -6   4   7     1316.28     1278.11     75.52 o 
  -5   4   7     1245.85     1161.91     67.52 o 
  -4   4   7     3889.29     3696.47    113.49 o 
  -3   4   7     1449.77     1498.45     58.64 o 
  -2   4   7     2028.98     1248.72    371.17 o 
  -1   4   7      585.40      465.99     65.88 o 
   0   4   7     1657.35     1653.41     44.43 o 
   1   4   7      231.44      240.72     15.84 o 
   2   4   7     1089.99     1045.99     57.57 o 
   3   4   7     1338.06     1275.34     80.44 o 
   4   4   7      350.29      299.80     43.35 o 
  -9   5   7      686.96      637.22     67.42 o 
  -8   5   7      977.11      830.70     71.73 o 
  -7   5   7      321.05      292.75     41.69 o 
  -6   5   7     2013.99     1872.58     95.47 o 
  -5   5   7      342.38      351.09     41.69 o 
  -4   5   7     1503.38     1537.36     76.79 o 
  -3   5   7     1195.90     1154.65     50.44 o 
  -2   5   7     1089.33      807.53    122.25 o 
  -1   5   7      394.06      403.25     25.46 o 
   0   5   7       73.57       60.76     11.32 o 
   1   5   7     3457.49     3714.21    106.05 o 
   2   5   7      165.26      177.08     35.05 o 
   3   5   7      204.42      185.29     34.52 o 
   4   5   7      751.41      826.34     73.76 o 
   5   5   7      266.34      234.36     43.77 o 
 -11   6   7       53.86       75.99     28.23 o 
 -10   6   7      199.47      200.12     42.99 o 
  -9   6   7      314.30      324.02     48.66 o 
  -8   6   7      816.41      819.58     72.99 o 
  -7   6   7      728.57      705.83     64.10 o 
  -6   6   7      414.92      486.60     50.78 o 
  -5   6   7      473.44      452.94     47.44 o 
  -4   6   7      699.95      739.54     57.35 o 
  -3   6   7     1288.52     1286.66     55.79 o 
  -2   6   7      463.01      356.78     71.44 o 
  -1   6   7     3626.68     3585.46     80.45 o 
   0   6   7      269.08      310.98     27.79 o 
   1   6   7      387.46      385.15     42.98 o 
   2   6   7      704.42      727.91     64.43 o 
   3   6   7      100.88      124.03     36.24 o 
   4   6   7      218.60      197.28     40.60 o 
   5   6   7      146.13      162.65     38.35 o 
   6   6   7       69.53      125.49     35.10 o 
 -12   7   7       48.95       42.84     31.26 o 
 -11   7   7      100.54      105.83     34.73 o 
 -10   7   7      115.50      137.14     33.62 o 
  -9   7   7      287.49      267.80     45.94 o 
  -8   7   7      242.09      235.40     41.62 o 
  -7   7   7       90.97      112.59     29.58 o 
  -6   7   7     1232.89     1355.55     87.76 o 
  -5   7   7      201.55      168.06     30.58 o 
  -4   7   7      778.73      826.37     56.96 o 
  -3   7   7     2001.61     1302.67    346.01 o 
  -2   7   7      602.87      497.23     87.10 o 
  -1   7   7     1071.90     1113.58     54.57 o 
   0   7   7     2026.99     1903.40     84.70 o 
   1   7   7      303.90      360.34     47.58 o 
   2   7   7      688.12      774.75     71.07 o 
   3   7   7      709.00      709.93     70.60 o 
   4   7   7       92.35      141.62     42.28 o 
   5   7   7       86.48      113.79     44.91 o 
 -12   8   7       88.76       97.05     35.44 o 
 -11   8   7      113.37      102.85     34.72 o 
 -10   8   7       49.67       71.58     28.62 o 
  -9   8   7      345.32      402.50     58.27 o 
  -8   8   7       57.57       69.43     29.01 o 
  -7   8   7      728.15      797.76     72.00 o 
  -6   8   7      571.20      570.77     59.20 o 
  -5   8   7      705.19      842.48     70.21 o 
  -4   8   7      889.37      881.81     61.36 o 
  -3   8   7      485.72      546.31     37.06 o 
  -2   8   7     2240.86     1912.96    314.86 o 
  -1   8   7      175.54      194.36     24.33 o 
   0   8   7      211.97      266.93     53.92 o 
   1   8   7      695.73      600.65    109.91 o 
   2   8   7      258.04      216.33     53.77 o 
   3   8   7      205.22      216.09     63.99 o 
   4   8   7      125.57      117.26     46.86 o 
 -11   9   7       56.24       58.03     31.13 o 
 -10   9   7      168.85      124.99     34.00 o 
  -9   9   7      117.43       99.35     30.59 o 
  -8   9   7      148.20      160.32     37.24 o 
  -7   9   7      524.94      552.36     78.86 o 
  -6   9   7      972.61     1060.19     83.53 o 
  -5   9   7      698.65      682.15     66.32 o 
  -4   9   7      709.71      826.92     62.86 o 
  -3   9   7      157.42      139.48     31.78 o 
  -2   9   7      288.16       61.49     81.63 o 
  -1   9   7      643.76      794.67    133.13 o 
   0   9   7       83.44      125.39     61.41 o 
   1   9   7      135.94      126.43     53.67 o 
   2   9   7      253.82      311.16     87.72 o 
 -11  10   7       56.26       89.25     29.68 o 
 -10  10   7       81.81      109.99     33.75 o 
  -9  10   7      390.69      356.12     53.89 o 
  -8  10   7      156.77      158.46     38.83 o 
  -7  10   7      172.15      185.19     41.08 o 
  -6  10   7      240.44      231.77     40.19 o 
  -5  10   7      483.20      527.77     62.39 o 
  -4  10   7       93.15       49.94     28.18 o 
  -3  10   7     1077.97     1210.62     90.83 o 
  -2  10   7      431.30      396.30     99.59 o 
  -1  10   7       44.47       97.53     53.15 o 
   0  10   7      371.00      550.08    116.10 o 
   1  10   7      140.10       73.28     56.76 o 
 -10  11   7       46.56       70.15     29.70 o 
  -9  11   7      111.99      104.11     30.87 o 
  -8  11   7      253.35      352.00     57.18 o 
  -7  11   7      220.71      268.04     46.23 o 
  -6  11   7      207.26      175.36     38.25 o 
  -5  11   7      362.02      460.27     76.75 o 
  -4  11   7      345.18      366.15     54.91 o 
  -3  11   7      343.99      427.27     96.50 o 
  -2  11   7      314.07      478.87    115.07 o 
  -1  11   7      215.35      174.42     68.11 o 
  -8  12   7      181.05      164.70     37.37 o 
  -7  12   7      218.96      247.15     45.24 o 
  -6  12   7      164.07      115.92     38.96 o 
  -5  12   7       30.26       37.96     28.58 o 
  -4  12   7      219.98      351.41    117.65 o 
  -1   1   8      211.81      164.08     25.73 o 
   0   1   8     1093.83      867.78    111.58 o 
   1   1   8     4374.09     4593.41     84.80 o 
  -3   2   8     1163.41     1120.13     38.80 o 
  -2   2   8     4730.07     4865.87     76.78 o 
  -1   2   8     1734.39     1257.73    276.49 o 
   0   2   8      326.58      360.83     17.53 o 
   1   2   8     1586.79     1553.42     36.45 o 
   2   2   8     1526.73     1509.83     45.07 o 
  -5   3   8     1715.23     1891.62     75.79 o 
  -4   3   8      452.58      398.32     37.19 o 
  -3   3   8      340.09      327.47     30.99 o 
  -2   3   8      534.66      447.49     52.55 o 
  -1   3   8     2584.90     2460.21     66.18 o 
   0   3   8      644.99      671.56     26.50 o 
   1   3   8      858.44      896.33     26.99 o 
   2   3   8      205.29      205.12     15.90 o 
   3   3   8     3713.68     3614.33    127.24 o 
  -7   4   8      515.66      517.74     53.98 o 
  -6   4   8      603.11      530.07     49.28 o 
  -5   4   8      448.13      404.64     41.18 o 
  -4   4   8      888.47      866.57     57.19 o 
  -3   4   8      932.47      909.86     46.43 o 
  -2   4   8      634.78      351.50    134.14 o 
  -1   4   8     4080.49     3801.99    315.71 o 
   0   4   8        0.38        8.90      6.57 o 
   1   4   8     1610.03     1578.99     39.92 o 
   2   4   8      671.19      728.15     56.00 o 
   3   4   8      939.70      936.53     71.45 o 
   4   4   8     1765.05     1849.66    106.08 o 
  -9   5   8      333.06      382.40     55.47 o 
  -8   5   8      908.04      830.49     72.72 o 
  -7   5   8     1343.71     1406.29     88.52 o 
  -6   5   8      591.03      604.31     55.28 o 
  -5   5   8      654.96      642.46     53.10 o 
  -4   5   8     1502.51     1513.68     78.51 o 
  -3   5   8     1169.42     1112.50     50.82 o 
  -2   5   8      382.29      357.07     24.90 o 
  -1   5   8     1201.70     1362.28     47.28 o 
   0   5   8      636.44      639.84     30.89 o 
   1   5   8      912.93     1016.11     46.09 o 
   2   5   8     3135.31     2970.47    123.35 o 
   3   5   8      396.85      407.00     51.32 o 
   4   5   8     1568.82     1517.85    103.58 o 
   5   5   8      411.08      432.39     59.80 o 
 -11   6   8       96.05       76.90     26.18 o 
 -10   6   8       96.36      126.33     35.39 o 
  -9   6   8      421.51      403.56     55.75 o 
  -8   6   8       62.91       71.93     29.36 o 
  -7   6   8      927.68      889.28     73.67 o 
  -6   6   8     3804.80     3875.36    143.42 o 
  -5   6   8     1530.75     1503.65     85.65 o 
  -4   6   8     1044.96      993.03     65.69 o 
  -3   6   8     1286.35     1314.47     57.56 o 
  -2   6   8      665.83      613.95     34.91 o 
  -1   6   8      688.51      770.92     38.07 o 
   0   6   8     2139.77     2386.47    147.62 o 
   1   6   8      788.70      640.18     56.98 o 
   2   6   8      899.32      892.34     71.97 o 
   3   6   8      504.97      465.85     56.31 o 
   4   6   8      463.74      533.77     63.74 o 
   5   6   8      578.49      634.81     87.24 o 
   6   6   8      113.55      129.89     38.53 o 
 -12   7   8       93.42       51.61     28.72 o 
 -11   7   8      235.41      219.45     45.14 o 
 -10   7   8       90.21      114.39     32.12 o 
  -9   7   8      345.08      303.37     51.30 o 
  -8   7   8     1133.37     1083.05     87.09 o 
  -7   7   8      514.66      486.79     55.85 o 
  -6   7   8      682.55      697.06     63.22 o 
  -5   7   8     1390.25     1457.91     88.56 o 
  -4   7   8      372.39      366.50     38.26 o 
  -3   7   8      287.58      286.24     26.30 o 
  -2   7   8     1715.59     1830.39     63.80 o 
  -1   7   8      509.71      467.52     36.01 o 
   0   7   8      430.77      521.63     53.70 o 
   1   7   8      585.82      680.99     63.46 o 
   2   7   8      372.43      353.14     49.65 o 
   3   7   8      358.58      366.73     51.76 o 
   4   7   8      114.41      141.52     44.30 o 
   5   7   8       97.45      187.75     57.68 o 
 -12   8   8      116.33       92.39     34.19 o 
 -11   8   8      141.95      130.19     47.11 o 
 -10   8   8      557.07      545.83     69.47 o 
  -9   8   8      196.17      178.67     42.10 o 
  -8   8   8      919.54      849.77     80.62 o 
  -7   8   8      858.84      969.58     80.89 o 
  -6   8   8      238.62      302.47     44.04 o 
  -5   8   8      618.27      655.40     61.63 o 
  -4   8   8     1092.64     1146.19     61.47 o 
  -3   8   8     1188.70     1232.20     56.10 o 
  -2   8   8      930.43      866.32     74.99 o 
  -1   8   8      536.58      646.23     60.79 o 
   0   8   8      667.88      630.93     60.21 o 
   1   8   8      319.42      343.58     60.41 o 
   2   8   8      462.50      592.19     82.95 o 
   3   8   8       45.46       21.79     29.72 o 
   4   8   8      269.00      348.88     75.52 o 
 -11   9   8      178.01      163.95     44.91 o 
 -10   9   8      395.97      451.21     74.91 o 
  -9   9   8      588.55      556.61     67.01 o 
  -8   9   8       86.73       96.71     30.64 o 
  -7   9   8      165.53      176.75     38.81 o 
  -6   9   8      923.83     1013.33     83.62 o 
  -5   9   8      120.05       83.50     32.82 o 
  -4   9   8      377.69      218.46     96.92 o 
  -3   9   8      782.65      806.94     62.98 o 
  -2   9   8      224.13      137.40     50.61 o 
  -1   9   8      478.93      517.23     73.07 o 
   0   9   8      226.31      209.00     50.25 o 
   1   9   8      149.02      190.12     52.68 o 
   2   9   8       75.63       48.51     55.21 o 
 -11  10   8      152.42      136.33     38.10 o 
 -10  10   8       53.60       60.06     26.81 o 
  -9  10   8      163.91      211.34     43.22 o 
  -8  10   8      170.29      172.45     38.29 o 
  -7  10   8      105.40      100.31     32.71 o 
  -6  10   8       45.34       27.89     25.35 o 
  -5  10   8      647.43      652.32     66.67 o 
  -4  10   8      162.87      197.13     39.79 o 
  -3  10   8      101.61      116.49     31.02 o 
  -2  10   8       93.55       67.08     48.51 o 
  -1  10   8       32.64       56.76     46.96 o 
   0  10   8       68.99      139.84     52.63 o 
   1  10   8       85.48       67.08     59.34 o 
 -10  11   8      210.22      224.41     43.40 o 
  -9  11   8       50.35       47.06     21.55 o 
  -8  11   8      236.24      285.12     47.53 o 
  -7  11   8      186.32      146.24     36.07 o 
  -6  11   8       22.89       20.89     22.00 o 
  -5  11   8      182.05      216.47    107.33 o 
  -4  11   8      140.35      143.90     35.04 o 
  -3  11   8       20.70       39.73     56.76 o 
  -2  11   8       47.88       92.37     65.02 o 
  -1  11   8       89.21      191.44     82.56 o 
  -8  12   8       78.94       77.32     40.28 o 
  -7  12   8       48.70       77.53     26.35 o 
  -6  12   8      100.48       56.25     30.99 o 
  -5  12   8       21.00       38.70     26.27 o 
  -4  12   8       86.47       92.88     77.40 o 
   0   0   9     4331.47     4070.49     89.00 o 
  -1   1   9     5272.75     4789.84    145.08 o 
   0   1   9      420.69      331.06     44.16 o 
   1   1   9     4997.71     4723.69     61.39 o 
  -3   2   9     7012.00     6799.38    105.32 o 
  -2   2   9     6191.46     6249.58    102.06 o 
  -1   2   9     4431.91     3202.28    716.01 o 
   0   2   9      362.38      296.16     16.97 o 
   1   2   9     1394.08     1439.49     32.62 o 
   2   2   9     5780.26     5348.82     91.16 o 
  -5   3   9     2729.73     2372.82    105.97 o 
  -4   3   9      837.36      808.64     54.28 o 
  -3   3   9     1932.48     1812.23     65.41 o 
  -2   3   9     5584.89     3720.34   1047.01 o 
  -1   3   9     3974.78     4128.20     72.03 o 
   0   3   9     4441.22     4212.08     75.39 o 
   1   3   9     4299.93     4464.90    127.16 o 
   2   3   9      546.09      610.03     26.22 o 
   3   3   9     2171.58     1926.78     96.36 o 
  -7   4   9      821.36      785.78     67.75 o 
  -6   4   9      126.98      112.57     25.94 o 
  -5   4   9     1518.03     1491.31     80.37 o 
  -4   4   9     1441.14     1289.24     69.23 o 
  -3   4   9     3221.53     3295.00     83.58 o 
  -2   4   9     6479.73     4663.56   1011.93 o 
  -1   4   9     3572.35     3256.62    138.73 o 
   0   4   9     1625.17     1762.00     47.86 o 
   1   4   9     3090.62     3128.47    119.65 o 
   2   4   9     1200.38     1089.41    157.65 o 
   3   4   9      254.87      253.31     38.15 o 
   4   4   9      215.39      291.43     45.51 o 
  -9   5   9      723.82      761.15     75.42 o 
  -8   5   9      215.30      223.99     41.69 o 
  -7   5   9      810.89      756.51     65.55 o 
  -6   5   9     4817.54     4721.34    154.70 o 
  -5   5   9       60.37       42.07     18.94 o 
  -4   5   9      577.84      550.46     47.56 o 
  -3   5   9     1392.76     1306.17     54.50 o 
  -2   5   9      769.50      818.22     38.17 o 
  -1   5   9     3575.04     3566.75     78.23 o 
   0   5   9      581.17      570.01     29.07 o 
   1   5   9      132.68      169.18     29.64 o 
   2   5   9     1567.81     1581.30     91.41 o 
   3   5   9      251.32      270.51     41.51 o 
   4   5   9       52.76       64.52     28.84 o 
   5   5   9       61.75       48.35     29.09 o 
 -11   6   9      154.46      164.05     39.10 o 
 -10   6   9      324.39      316.47     51.29 o 
  -9   6   9      436.25      377.46     54.83 o 
  -8   6   9      937.88      952.18     80.66 o 
  -7   6   9      281.96      290.34     43.65 o 
  -6   6   9      448.29      493.71     51.99 o 
  -5   6   9     2292.82     1996.51    144.74 o 
  -4   6   9      167.26      139.38     27.18 o 
  -3   6   9     3093.56     2773.80    321.84 o 
  -2   6   9      533.63      503.45     32.53 o 
  -1   6   9       41.55       56.81     12.37 o 
   0   6   9     2513.94     2764.95    116.48 o 
   1   6   9     1352.96     1382.01     94.29 o 
   2   6   9      338.31      355.09     48.17 o 
   3   6   9      150.38      198.75     39.02 o 
   4   6   9      271.53      319.84     52.89 o 
   5   6   9      102.43       82.97     30.54 o 
   6   6   9       41.15       20.92     28.02 o 
 -12   7   9       65.16       45.13     29.70 o 
 -11   7   9       77.62       40.22     25.75 o 
 -10   7   9      282.43      341.42     53.95 o 
  -9   7   9      318.66      339.42     52.70 o 
  -8   7   9      118.23      111.64     31.32 o 
  -7   7   9      300.04      267.82     42.26 o 
  -6   7   9      299.29      342.13     46.07 o 
  -5   7   9     1507.65     1576.51     91.39 o 
  -4   7   9      853.25      886.73     52.37 o 
  -3   7   9      322.35      329.13     27.82 o 
  -2   7   9     2516.49     2547.25     81.59 o 
  -1   7   9      569.97      566.98     39.85 o 
   0   7   9      336.17      353.31     46.23 o 
   1   7   9     1007.71     1087.46     82.34 o 
   2   7   9       30.73       27.50     25.70 o 
   3   7   9       90.75      121.22     34.43 o 
   4   7   9      100.52      141.87     37.40 o 
   5   7   9       74.45       62.13     38.67 o 
 -12   8   9       18.69       39.43     34.64 o 
 -11   8   9       30.29       58.11     28.46 o 
 -10   8   9       53.90       45.53     26.67 o 
  -9   8   9      358.83      399.78     63.16 o 
  -8   8   9      328.77      436.79     58.31 o 
  -7   8   9       87.65      109.24     29.73 o 
  -6   8   9      934.60      964.64     76.56 o 
  -5   8   9      437.52      476.66     51.67 o 
  -4   8   9      969.76     1018.22     59.46 o 
  -3   8   9       71.99       49.39     15.80 o 
  -2   8   9      508.75      273.55    133.68 o 
  -1   8   9     1024.71     1010.13     77.17 o 
   0   8   9      295.27      354.25     47.03 o 
   1   8   9      126.46      133.17     41.88 o 
   2   8   9      162.24      200.75     50.70 o 
   3   8   9       15.06       37.13     49.02 o 
   4   8   9       73.24      106.30     44.89 o 
 -11   9   9        9.49       80.59    145.12 o 
 -10   9   9       78.06       45.93     25.93 o 
  -9   9   9       83.99      147.46     39.24 o 
  -8   9   9      330.11      439.37    109.64 o 
  -7   9   9      298.18      344.20     51.76 o 
  -6   9   9     1211.54     1345.20     96.10 o 
  -5   9   9      499.43      552.28     59.95 o 
  -4   9   9       35.90       39.88     16.98 o 
  -3   9   9      410.79      426.80     45.51 o 
  -2   9   9       29.19       33.71     21.75 o 
  -1   9   9      473.03      484.13     72.52 o 
   0   9   9      311.09      355.86     75.34 o 
   1   9   9      162.31      147.07     46.19 o 
   2   9   9       88.43      141.31     47.17 o 
 -11  10   9       27.69       29.14     27.47 o 
 -10  10   9      175.92      265.36     81.89 o 
  -9  10   9      236.86      204.41     40.18 o 
  -8  10   9      232.96      220.80     57.88 o 
  -7  10   9      178.35      164.12     38.74 o 
  -6  10   9      256.45      227.50     43.71 o 
  -5  10   9      158.24      117.14     31.89 o 
  -4  10   9      439.37      500.66     62.25 o 
  -3  10   9      118.73      116.41     38.70 o 
  -2  10   9      426.04      335.41     90.82 o 
  -1  10   9       77.66       96.50     48.51 o 
   0  10   9      193.76      399.40     94.95 o 
   1  10   9       47.42       30.45     62.44 o 
 -10  11   9        7.54        3.64     22.62 o 
  -9  11   9       27.15       49.80     23.54 o 
  -8  11   9       70.97       60.41     30.66 o 
  -7  11   9      159.76      182.03     38.57 o 
  -6  11   9       51.89       67.78     27.78 o 
  -5  11   9       47.09       54.43     29.62 o 
  -4  11   9      187.54      191.86     52.24 o 
  -3  11   9       10.16       33.03     45.93 o 
  -2  11   9      140.23      207.44     81.02 o 
  -1  11   9       23.55       -9.29     49.54 o 
  -8  12   9       15.20       23.60     19.30 o 
  -7  12   9      125.64      121.11     37.74 o 
  -6  12   9       24.44       57.36     28.21 o 
  -5  12   9      155.50      177.00     64.50 o 
  -4  12   9       19.50       87.21     69.15 o 
  -1   1  10      905.58      850.56     50.15 o 
   0   1  10     5825.06     5437.50    198.67 o 
   1   1  10     2499.14     2606.91     55.15 o 
  -3   2  10      396.46      422.65     30.47 o 
  -2   2  10     5098.21     5252.63     83.29 o 
  -1   2  10      676.15      489.27     72.47 o 
   0   2  10     1993.97     1995.42     47.92 o 
   1   2  10      916.36      971.93     31.85 o 
   2   2  10      204.90      198.87     19.83 o 
  -5   3  10      482.16      475.70     45.86 o 
  -4   3  10      591.43      556.42     46.52 o 
  -3   3  10     1220.23     1219.76     55.43 o 
  -2   3  10      150.05      122.49     15.15 o 
  -1   3  10      263.85      256.12     18.67 o 
   0   3  10      239.39      241.58     16.95 o 
   1   3  10     3214.61     3538.42    102.09 o 
   2   3  10      132.18      127.78     16.13 o 
   3   3  10      467.74      398.59     46.25 o 
  -7   4  10     1395.61     1456.60     91.09 o 
  -6   4  10      285.09      268.35     37.69 o 
  -5   4  10      638.96      598.64     52.01 o 
  -4   4  10       94.25      107.01     23.19 o 
  -3   4  10      691.08      720.84     40.78 o 
  -2   4  10      543.12      405.73     81.19 o 
  -1   4  10     1766.02     1626.62     75.04 o 
   0   4  10      543.54      529.73     27.01 o 
   1   4  10     1532.23     1716.39     65.89 o 
   2   4  10     2373.58     2373.39    107.68 o 
   3   4  10      177.36      176.86     34.09 o 
   4   4  10       56.49       71.57     26.94 o 
  -9   5  10      370.76      379.46     54.47 o 
  -8   5  10       90.99       64.84     29.09 o 
  -7   5  10      872.08      882.21     73.88 o 
  -6   5  10     1695.58     1819.91     99.69 o 
  -5   5  10      333.31      359.01     42.46 o 
  -4   5  10      879.55      821.66     59.05 o 
  -3   5  10      550.14      572.83     36.86 o 
  -2   5  10      302.94      332.34     24.94 o 
  -1   5  10     1206.27     1260.76     46.12 o 
   0   5  10     1409.11     1377.55     75.05 o 
   1   5  10       85.65       86.89     22.97 o 
   2   5  10      618.02      642.67     60.86 o 
   3   5  10      688.46      716.84     88.16 o 
   4   5  10      357.29      313.53     50.36 o 
   5   5  10      135.79      156.53     37.25 o 
 -11   6  10       94.46      111.09     34.00 o 
 -10   6  10      131.79      140.58     36.66 o 
  -9   6  10      276.44      312.10     52.27 o 
  -8   6  10      591.03      531.21     60.21 o 
  -7   6  10      306.64      317.43     45.61 o 
  -6   6  10      703.85      666.61     62.96 o 
  -5   6  10     1681.94     1800.37     95.70 o 
  -4   6  10      651.61      637.81     47.41 o 
  -3   6  10      457.83      295.83     98.51 o 
  -2   6  10     1307.25     1329.20     53.09 o 
  -1   6  10      122.60      117.75     16.43 o 
   0   6  10      187.83      208.66     28.93 o 
   1   6  10      939.02      840.16     69.16 o 
   2   6  10      341.73      334.41     47.19 o 
   3   6  10      253.84      262.38     54.06 o 
   4   6  10      330.53      393.66     56.74 o 
   5   6  10      111.12      141.76     36.27 o 
   6   6  10       73.74       39.36     28.30 o 
 -12   7  10      169.63      156.78     46.35 o 
 -11   7  10      159.06      167.34     40.14 o 
 -10   7  10      341.50      300.87     51.32 o 
  -9   7  10       73.24       69.11     29.95 o 
  -8   7  10       60.47       35.97     24.41 o 
  -7   7  10      972.80     1076.91     85.11 o 
  -6   7  10      292.33      320.24     43.86 o 
  -5   7  10      420.94      473.53     51.39 o 
  -4   7  10     1251.97     1192.73     62.04 o 
  -3   7  10      274.11      240.99     32.00 o 
  -2   7  10      286.30      265.57     30.77 o 
  -1   7  10     2496.80     2517.87     97.80 o 
   0   7  10      746.44      821.51     68.92 o 
   1   7  10      182.05      270.14     43.60 o 
   2   7  10     1004.19     1051.59     84.99 o 
   3   7  10      365.95      340.99     52.39 o 
   4   7  10       62.54      115.74     32.96 o 
   5   7  10      184.48      204.03     68.63 o 
 -11   8  10       45.88      111.97    146.32 o 
 -10   8  10      226.05      194.77     40.66 o 
  -9   8  10      397.26      412.89     59.51 o 
  -8   8  10      286.39      315.24     50.31 o 
  -7   8  10       96.03      114.72     29.85 o 
  -6   8  10      856.17      826.08     73.93 o 
  -5   8  10      197.73      287.79     42.94 o 
  -4   8  10       73.62       63.54     18.16 o 
  -3   8  10     1814.14     1398.85    318.34 o 
  -2   8  10     1262.79     1068.91    175.38 o 
  -1   8  10      222.92      308.99     44.33 o 
   0   8  10      729.13      755.28     69.11 o 
   1   8  10      577.37      529.06     62.95 o 
   2   8  10      425.81      377.99     70.06 o 
   3   8  10      364.69      387.13     70.34 o 
 -11   9  10       69.57       70.13     27.92 o 
 -10   9  10       66.53       42.70     24.87 o 
  -9   9  10       78.80      116.25     34.99 o 
  -8   9  10      874.88      884.09     96.36 o 
  -7   9  10      336.31      366.41     54.31 o 
  -6   9  10      259.94      314.64     48.98 o 
  -5   9  10      730.79      796.70     70.40 o 
  -4   9  10      904.21      893.45     58.38 o 
  -3   9  10      333.58      280.97     65.30 o 
  -2   9  10      931.04      967.36    102.80 o 
  -1   9  10      267.69      226.52     52.72 o 
   0   9  10      182.45      162.48     47.86 o 
   1   9  10      255.26      272.24     55.74 o 
   2   9  10      100.49      109.44     41.62 o 
 -10  10  10       29.81       70.21     32.11 o 
  -9  10  10      227.46      162.85     36.59 o 
  -8  10  10      251.54      291.14     50.36 o 
  -7  10  10      335.56      370.78     90.79 o 
  -6  10  10      409.18      473.09     59.77 o 
  -5  10  10      483.53      629.42     64.97 o 
  -4  10  10      386.05      496.56     62.13 o 
  -3  10  10      541.46      563.25     78.69 o 
  -2  10  10      168.88      214.15     74.82 o 
  -1  10  10      337.34      369.99     91.85 o 
   0  10  10       69.76      127.97     63.47 o 
  -9  11  10       41.69       54.37     25.42 o 
  -8  11  10      143.41      180.68     40.30 o 
  -7  11  10      341.57      368.44     56.67 o 
  -6  11  10      379.27      356.97     64.43 o 
  -5  11  10      264.77      247.90     57.08 o 
  -4  11  10      147.18      152.22     44.15 o 
  -3  11  10      320.59      268.85     82.56 o 
  -2  11  10      100.89      184.22     88.76 o 
  -7  12  10      255.01      175.19     82.05 o 
  -6  12  10       43.07       72.38     28.72 o 
  -5  12  10      263.13      286.91     75.86 o 
  -1   1  11     6096.00     5233.98    803.40 o 
   0   1  11      254.52      261.78     16.14 o 
   1   1  11     1137.76     1129.07     34.32 o 
  -3   2  11     1503.12     1451.93     55.34 o 
  -2   2  11     1565.70     1558.34     47.20 o 
  -1   2  11      908.65      771.13     91.00 o 
   0   2  11     3859.88     3821.52     67.10 o 
   1   2  11     1681.52     1678.11     62.27 o 
   2   2  11      649.66      702.24     43.92 o 
  -5   3  11      522.07      547.81     50.05 o 
  -4   3  11     2232.02     2076.28     89.81 o 
  -3   3  11       11.21       15.16     10.44 o 
  -2   3  11      681.23      662.31     35.67 o 
  -1   3  11     2378.73     2435.51     77.50 o 
   0   3  11     3480.97     3498.99     73.21 o 
   1   3  11     2777.74     2852.95    104.13 o 
   2   3  11     1133.54      956.97     65.62 o 
   3   3  11      338.64      233.62     36.70 o 
  -7   4  11      560.64      542.52     57.68 o 
  -6   4  11     1418.81     1619.81     95.22 o 
  -5   4  11      756.63      699.15     58.25 o 
  -4   4  11       87.75       42.61     17.69 o 
  -3   4  11     1223.78     1232.72     53.80 o 
  -2   4  11     1535.84     1392.21    181.27 o 
  -1   4  11      971.96      933.15     38.59 o 
   0   4  11      943.32      955.25     36.38 o 
   1   4  11     1264.52     1055.87     53.73 o 
   2   4  11      363.32      339.00     42.80 o 
   3   4  11      444.95      405.18     52.32 o 
   4   4  11      351.27      361.20     51.61 o 
  -9   5  11      901.38      891.03    103.21 o 
  -8   5  11     1574.94     1609.30    127.05 o 
  -7   5  11      169.83      239.63     40.36 o 
  -6   5  11      322.66      323.67     43.67 o 
  -5   5  11      648.85      656.91     58.06 o 
  -4   5  11      688.75      636.57     53.72 o 
  -3   5  11      270.08      269.39     26.65 o 
  -2   5  11      412.64      407.62     28.59 o 
  -1   5  11     1488.25     1413.84     51.58 o 
   0   5  11      560.25      554.32     34.70 o 
   1   5  11     2147.11     2125.55    105.89 o 
   2   5  11      245.71      196.26     35.84 o 
   3   5  11      457.59      572.63     62.58 o 
   4   5  11      523.81      517.23     63.20 o 
   5   5  11      332.78      360.22     54.87 o 
 -11   6  11      566.89      575.30     76.49 o 
 -10   6  11      585.79      659.65     76.87 o 
  -9   6  11      390.13      426.54     60.66 o 
  -8   6  11      289.80      283.69     45.95 o 
  -7   6  11      230.86      222.12     39.13 o 
  -6   6  11      954.09     1007.71     76.33 o 
  -5   6  11      240.49      242.90     36.88 o 
  -4   6  11      727.92      692.62     50.26 o 
  -3   6  11      718.57      281.98    191.83 o 
  -2   6  11       97.60       99.94     16.69 o 
  -1   6  11      917.68      956.71     65.38 o 
   0   6  11     1209.43     1171.67     79.41 o 
   1   6  11      898.28      956.26    115.59 o 
   2   6  11      361.15      407.59     52.59 o 
   3   6  11      287.07      267.83     47.16 o 
   4   6  11      477.74      579.77     70.80 o 
   5   6  11      550.60      659.87    134.74 o 
   6   6  11       31.67       27.05     32.07 o 
 -11   7  11       97.48       99.53     34.06 o 
 -10   7  11      467.57      448.08     63.23 o 
  -9   7  11      782.20      802.01     83.80 o 
  -8   7  11      400.34      469.39     61.85 o 
  -7   7  11      159.43      116.07     31.56 o 
  -6   7  11      458.45      538.20     57.62 o 
  -5   7  11      262.29      243.92     37.92 o 
  -4   7  11      329.91      294.31     31.24 o 
  -3   7  11      728.13      745.52     62.32 o 
  -2   7  11      253.49      169.54     54.35 o 
  -1   7  11      544.05      616.27     49.94 o 
   0   7  11      918.97      993.00     76.14 o 
   1   7  11      625.96      621.58     66.84 o 
   2   7  11      121.36      158.10     36.72 o 
   3   7  11      240.74      277.58     47.25 o 
   4   7  11      110.96      246.99    135.57 o 
 -11   8  11      265.42      327.02     60.48 o 
 -10   8  11      153.57      185.49     41.89 o 
  -9   8  11      334.19      385.53     57.96 o 
  -8   8  11     1462.81     1529.87    109.46 o 
  -7   8  11      531.80      542.22     62.41 o 
  -6   8  11      105.08       87.57     26.33 o 
  -5   8  11     1307.13     1386.91     92.03 o 
  -4   8  11      232.69      219.89     37.13 o 
  -3   8  11      483.82      544.73     43.51 o 
  -2   8  11      177.43      188.80     30.43 o 
  -1   8  11      169.56      156.62     35.39 o 
   0   8  11      465.59      547.21     62.55 o 
   1   8  11      193.09      181.43     38.71 o 
   2   8  11      344.66      337.75     62.44 o 
   3   8  11      375.59      414.34     78.93 o 
 -11   9  11       76.94       85.68     30.56 o 
 -10   9  11      576.75      588.52     74.12 o 
  -9   9  11      272.65      231.63     46.51 o 
  -8   9  11      306.94      339.22     55.64 o 
  -7   9  11      582.71      739.31     74.65 o 
  -6   9  11      171.29      205.82     40.06 o 
  -5   9  11      409.60      391.68     51.43 o 
  -4   9  11      698.13      771.23     62.56 o 
  -3   9  11      235.61      250.61     35.00 o 
  -2   9  11      244.75      270.54     46.06 o 
  -1   9  11      124.02       66.30     43.09 o 
   0   9  11      213.67      265.84     55.13 o 
   1   9  11      108.92      147.82     41.23 o 
   2   9  11       88.94      132.57     49.45 o 
 -10  10  11      154.33      182.75     41.18 o 
  -9  10  11      320.69      446.05     62.76 o 
  -8  10  11       49.01       42.04     25.28 o 
  -7  10  11      154.17      178.13     42.07 o 
  -6  10  11      399.69      466.65     59.60 o 
  -5  10  11      110.34       78.69     35.12 o 
  -4  10  11      117.69      152.78     43.99 o 
  -3  10  11      403.02      380.31    100.11 o 
  -2  10  11      181.52      261.11     83.08 o 
  -1  10  11      165.95      111.46     56.76 o 
   0  10  11      345.00      530.47    118.17 o 
  -9  11  11       24.91       42.16     23.79 o 
  -8  11  11      186.85      197.14     39.55 o 
  -7  11  11       51.98       83.01     29.10 o 
  -6  11  11      226.84      216.66     50.33 o 
  -5  11  11      122.87      119.72     56.25 o 
  -4  11  11       23.28        3.10     51.09 o 
  -3  11  11      118.89      128.49     66.57 o 
  -2  11  11      104.50      192.99     87.21 o 
  -6  12  11       22.83       47.99     40.25 o 
   0   0  12     8809.36     8578.34    153.53 o 
  -1   1  12     3114.97     2458.46    544.31 o 
   0   1  12     6179.13     4981.59    646.19 o 
   1   1  12     8809.11     8866.13    207.67 o 
  -3   2  12     2149.12     2380.22     86.49 o 
  -2   2  12     7555.11     6942.70    529.27 o 
  -1   2  12     5137.19     4066.54    469.58 o 
   0   2  12       37.34       27.24      8.31 o 
   1   2  12     3122.77     3083.11     63.89 o 
   2   2  12     2103.80     1959.45     66.68 o 
  -5   3  12      228.87      193.78     31.22 o 
  -4   3  12     2165.54     2017.53     92.51 o 
  -3   3  12    10092.39    10238.83    172.30 o 
  -2   3  12     1696.86     1648.34     58.23 o 
  -1   3  12     2854.42     2665.12    102.44 o 
   0   3  12     1434.98     1332.71     65.55 o 
   1   3  12      943.64      996.32     40.78 o 
   2   3  12     2305.23     2051.23    130.98 o 
   3   3  12     2045.54     1986.95    104.40 o 
  -7   4  12      187.95      163.58     33.54 o 
  -6   4  12      506.76      549.59     54.75 o 
  -5   4  12     3191.11     3236.91    356.47 o 
  -4   4  12      356.32      409.38     42.80 o 
  -3   4  12     1034.33      961.32     48.76 o 
  -2   4  12     1375.26     1185.74    147.72 o 
  -1   4  12      742.63      708.71     34.49 o 
   0   4  12     5348.21     5585.31    140.50 o 
   1   4  12     1814.40     1716.23     70.00 o 
   2   4  12      650.20      586.18     57.23 o 
   3   4  12      800.12      869.93     76.64 o 
   4   4  12      109.97      158.52     36.59 o 
  -9   5  12        8.75       10.31     21.46 o 
  -8   5  12      286.97      292.16     47.52 o 
  -7   5  12      755.91      819.65     75.02 o 
  -6   5  12      220.69      190.23     34.69 o 
  -5   5  12      297.95      266.87     37.61 o 
  -4   5  12     2612.12     2535.56    114.48 o 
  -3   5  12      967.62      606.05    183.68 o 
  -2   5  12     3153.02     3083.88     80.33 o 
  -1   5  12     1283.34     1285.01     48.46 o 
   0   5  12      108.57      115.94     22.18 o 
   1   5  12     2154.18     2107.02    108.17 o 
   2   5  12     1025.67     1090.11     83.12 o 
   3   5  12      175.45      173.28     38.45 o 
   4   5  12      533.61      553.59    100.62 o 
   5   5  12      197.28      236.35     46.43 o 
 -11   6  12       38.84       97.04     81.25 o 
 -10   6  12       33.52       18.43     20.58 o 
  -9   6  12      533.85      597.99     71.58 o 
  -8   6  12      477.57      499.21     61.74 o 
  -7   6  12      170.51      137.04     32.53 o 
  -6   6  12     1270.30     1353.70     95.03 o 
  -5   6  12      353.90      326.98     42.54 o 
  -4   6  12      544.46      562.41     46.82 o 
  -3   6  12     1542.78     1260.39    205.66 o 
  -2   6  12      572.84      567.04     36.43 o 
  -1   6  12     2827.13     2936.14    105.04 o 
   0   6  12     1199.28     1211.55    108.96 o 
   1   6  12      518.80      488.23     56.40 o 
   2   6  12      574.24      472.80     58.22 o 
   3   6  12      462.32      524.63     64.01 o 
   4   6  12      151.64      131.45     35.04 o 
   5   6  12      100.92       93.40     37.95 o 
 -11   7  12       73.70       62.93     37.47 o 
 -10   7  12      188.66      219.60     47.54 o 
  -9   7  12      210.71      272.65     76.43 o 
  -8   7  12      464.72      507.82     63.79 o 
  -7   7  12      222.93      266.38     43.58 o 
  -6   7  12      612.84      693.01     66.67 o 
  -5   7  12     1570.02     1693.52    112.89 o 
  -4   7  12       59.43       47.42     15.08 o 
  -3   7  12     1985.68     2093.40     80.60 o 
  -2   7  12      984.18      690.32    222.90 o 
  -1   7  12      303.63      289.26     35.80 o 
   0   7  12      705.53      741.00     69.88 o 
   1   7  12      194.31      301.18     78.53 o 
   2   7  12       28.66       21.45     23.18 o 
   3   7  12       73.99       72.94     29.83 o 
   4   7  12       44.57       62.54     29.14 o 
 -11   8  12        6.65       10.72     23.52 o 
 -10   8  12      197.84      172.06     39.50 o 
  -9   8  12      354.63      393.30     59.09 o 
  -8   8  12      204.82      139.82     35.82 o 
  -7   8  12      142.67      113.85     34.48 o 
  -6   8  12      554.87      625.17     65.54 o 
  -5   8  12      784.55      864.29     73.97 o 
  -4   8  12      202.73      134.26     49.66 o 
  -3   8  12       53.21       90.23     20.40 o 
  -2   8  12     1376.09     1499.30     83.98 o 
  -1   8  12      241.85      296.42     46.35 o 
   0   8  12        0.63       -1.81     23.97 o 
   1   8  12      123.96      117.55     33.81 o 
   2   8  12       28.95       45.12     25.84 o 
   3   8  12       20.37       11.35     41.28 o 
 -11   9  12       80.81       88.67     38.82 o 
 -10   9  12       35.27       17.60     25.21 o 
  -9   9  12        1.55       13.49     21.91 o 
  -8   9  12      292.46      332.27     57.15 o 
  -7   9  12      445.21      492.66     63.85 o 
  -6   9  12      200.41      222.13     41.82 o 
  -5   9  12        4.45       25.20     19.60 o 
  -4   9  12      457.42      501.29     51.36 o 
  -3   9  12      445.60      434.22     47.75 o 
  -2   9  12       16.95       44.08     28.03 o 
  -1   9  12       94.77      109.40     38.34 o 
   0   9  12       25.45        7.37     25.15 o 
   1   9  12       87.95       40.61     33.56 o 
   2   9  12       26.05       62.24    106.04 o 
 -10  10  12       42.32       74.02     31.20 o 
  -9  10  12       42.93       26.23     23.56 o 
  -8  10  12       86.40       81.23     28.76 o 
  -7  10  12      232.74      236.77     43.90 o 
  -6  10  12      172.56      156.71     35.77 o 
  -5  10  12      267.68      282.78     59.88 o 
  -4  10  12      116.45       75.86     38.70 o 
  -3  10  12      190.59      114.56     57.28 o 
  -2  10  12       23.53      -19.09     39.73 o 
  -1  10  12       76.95       60.89     47.47 o 
   0  10  12       83.86      122.81     72.76 o 
  -9  11  12      158.59      213.90     45.77 o 
  -8  11  12        2.13        9.51     31.07 o 
  -7  11  12       43.91       85.68     27.60 o 
  -6  11  12       67.17       93.36     33.27 o 
  -5  11  12      161.42      177.00     71.21 o 
  -4  11  12       25.58       49.54     58.31 o 
  -3  11  12       16.73       34.06     51.09 o 
  -2  11  12      107.95      103.72     76.37 o 
  -1   1  13      352.73      297.30     43.45 o 
   0   1  13      103.42       80.79     12.62 o 
   1   1  13      916.06      934.27     34.99 o 
  -3   2  13      556.37      489.61     34.31 o 
  -2   2  13     1374.16      932.64    190.33 o 
  -1   2  13     1147.75      867.78    127.11 o 
   0   2  13     2725.87     2719.36     96.58 o 
   1   2  13      654.02      649.80     26.42 o 
   2   2  13      996.44      937.93     47.79 o 
  -5   3  13      698.83      640.09     56.44 o 
  -4   3  13     1525.82     1510.72     81.99 o 
  -3   3  13      398.51      374.20     34.27 o 
  -2   3  13      692.72      733.46     40.45 o 
  -1   3  13     1053.70     1098.17     42.84 o 
   0   3  13      228.60      220.15     18.18 o 
   1   3  13     1158.90     1187.26     47.66 o 
   2   3  13       51.51       50.50     20.90 o 
   3   3  13     1089.92     1017.81     75.06 o 
  -7   4  13      471.26      475.46     56.76 o 
  -6   4  13      634.03      643.99     61.09 o 
  -5   4  13     1528.56     1307.90     80.72 o 
  -4   4  13      107.01       89.40     23.22 o 
  -3   4  13      700.02      682.24     41.52 o 
  -2   4  13     1560.59     1325.61    137.17 o 
  -1   4  13      393.65      318.60     23.57 o 
   0   4  13      163.42      155.89     18.80 o 
   1   4  13      984.03      992.31     72.77 o 
   2   4  13      402.09      341.77     46.59 o 
   3   4  13      287.77      337.86     48.24 o 
   4   4  13      473.18      500.97     62.09 o 
  -9   5  13      217.03      185.71     41.22 o 
  -8   5  13      370.40      415.40     57.13 o 
  -7   5  13     1278.35     1199.59     89.18 o 
  -6   5  13     1249.66     1246.34     86.99 o 
  -5   5  13      151.16      144.19     29.07 o 
  -4   5  13     1429.62     1411.93     72.82 o 
  -3   5  13      306.61      268.87     30.75 o 
  -2   5  13      260.42      262.56     24.57 o 
  -1   5  13     2683.83     2828.82     79.23 o 
   0   5  13      214.44      171.72     25.69 o 
   1   5  13      188.22      159.13     33.73 o 
   2   5  13      686.27      668.13     66.80 o 
   3   5  13      275.40      273.04     46.31 o 
   4   5  13      218.01      246.78     46.38 o 
   5   5  13      320.14      381.14     57.49 o 
 -11   6  13       61.71       87.50     61.86 o 
 -10   6  13      107.40      110.54     34.69 o 
  -9   6  13      590.10      637.87     75.29 o 
  -8   6  13       89.97       90.96     32.55 o 
  -7   6  13      554.97      636.12     67.33 o 
  -6   6  13      711.95      772.88     69.53 o 
  -5   6  13      381.37      400.55     56.53 o 
  -4   6  13      598.25      658.21     51.60 o 
  -3   6  13     1712.29     1763.88     91.61 o 
  -2   6  13     1390.74     1456.33     58.73 o 
  -1   6  13      176.85      179.21     28.00 o 
   0   6  13     1485.18     1410.88     92.67 o 
   1   6  13      170.34      185.19     37.78 o 
   2   6  13      166.71      201.93     40.72 o 
   3   6  13      105.08      138.19     35.36 o 
   4   6  13      174.39      198.16     39.55 o 
   5   6  13       49.56       36.39     29.75 o 
 -11   7  13       86.96       66.16     34.29 o 
 -10   7  13       45.43       66.36     30.67 o 
  -9   7  13      249.54      257.88     47.08 o 
  -8   7  13     1406.78     1500.22    109.40 o 
  -7   7  13       15.59       51.81     24.64 o 
  -6   7  13      129.77      152.49     32.28 o 
  -5   7  13      858.53      926.29     74.86 o 
  -4   7  13      269.77      279.23     32.31 o 
  -3   7  13      834.76      878.32     53.92 o 
  -2   7  13     1446.93      985.95    294.55 o 
  -1   7  13      315.29      362.77     49.28 o 
   0   7  13       18.78       22.07     23.33 o 
   1   7  13      312.68      315.43     55.79 o 
   2   7  13      288.03      270.97     47.52 o 
   3   7  13       19.37       24.03     20.39 o 
   4   7  13      165.53      209.84     46.56 o 
 -11   8  13       59.64       53.96     29.82 o 
 -10   8  13      261.94      245.58     47.67 o 
  -9   8  13      143.72      164.18     41.47 o 
  -8   8  13      359.70      484.35    117.93 o 
  -7   8  13     1878.11     1992.69    122.99 o 
  -6   8  13      202.90      175.00     36.10 o 
  -5   8  13      269.87      304.16     44.69 o 
  -4   8  13      136.14       94.00     22.95 o 
  -3   8  13      287.12      316.86     41.60 o 
  -2   8  13      260.72      298.08     39.98 o 
  -1   8  13      667.23      645.98     68.61 o 
   0   8  13      113.78      110.07     35.58 o 
   1   8  13      182.55      192.75     39.47 o 
   2   8  13      249.78      280.12     48.27 o 
   3   8  13       61.43      100.32     89.27 o 
 -10   9  13      119.21      152.93     37.27 o 
  -9   9  13      482.52      472.29     63.59 o 
  -8   9  13      184.41      190.60     41.58 o 
  -7   9  13      363.52      371.17     54.50 o 
  -6   9  13      937.89      982.99     85.35 o 
  -5   9  13      682.71      759.30     72.31 o 
  -4   9  13       64.34       31.99     18.31 o 
  -3   9  13      256.03      275.74     37.99 o 
  -2   9  13      409.82      402.32     56.36 o 
  -1   9  13      137.83      207.04     39.46 o 
   0   9  13      258.82      272.06     57.23 o 
   1   9  13      119.19      147.59     46.12 o 
 -10  10  13      128.56      100.59     33.81 o 
  -9  10  13       68.49       89.12     41.88 o 
  -8  10  13      343.79      353.31     55.31 o 
  -7  10  13      146.91      142.97     35.58 o 
  -6  10  13       94.31      126.52     31.06 o 
  -5  10  13      343.56      423.68     71.54 o 
  -4  10  13      339.33      411.67     72.15 o 
  -3  10  13       20.51       34.16     30.64 o 
  -2  10  13      337.59      355.58     72.19 o 
  -1  10  13      260.20      228.59     58.99 o 
   0  10  13      135.57      239.43     92.37 o 
  -8  11  13      122.89      134.11     34.60 o 
  -7  11  13      229.50      215.96     44.13 o 
  -6  11  13      280.39      393.85     68.41 o 
  -5  11  13      154.78      194.54     66.05 o 
  -4  11  13      271.59      250.79     92.37 o 
  -3  11  13       97.91      113.01     71.73 o 
  -1   1  14      866.87      758.33     50.96 o 
   0   1  14      141.89       96.15     18.69 o 
   1   1  14      802.80      799.88     34.54 o 
  -3   2  14     2816.74     2809.45     77.77 o 
  -2   2  14     1111.73      852.75    166.88 o 
  -1   2  14      605.99      543.95     56.20 o 
   0   2  14      716.73      720.40     33.52 o 
   1   2  14     2680.31     2828.69     89.51 o 
   2   2  14      821.09      846.57     48.03 o 
  -5   3  14     1682.92     1769.35     97.38 o 
  -4   3  14      843.71      894.87     93.67 o 
  -3   3  14     2008.20     2041.21     80.41 o 
  -2   3  14      838.30      754.54     41.73 o 
  -1   3  14     3242.11     3317.81     76.90 o 
   0   3  14     2937.51     3139.00     68.90 o 
   1   3  14     1455.88     1288.99     67.23 o 
   2   3  14      317.83      294.26     41.10 o 
   3   3  14       44.07       34.65     20.40 o 
  -7   4  14      999.68     1015.33     84.12 o 
  -6   4  14      112.82      124.79     29.16 o 
  -5   4  14      191.20      213.79     34.25 o 
  -4   4  14     1622.60     1596.60    103.62 o 
  -3   4  14      248.40      150.86     48.76 o 
  -2   4  14      623.17      584.29     54.69 o 
  -1   4  14      792.26      717.56     36.05 o 
   0   4  14     1658.48     1633.01     74.44 o 
   1   4  14      294.04      345.53     44.28 o 
   2   4  14     2783.91     2862.34    129.99 o 
   3   4  14      127.52      117.09     31.54 o 
   4   4  14      107.59      137.87     39.09 o 
  -9   5  14      681.32      758.72     98.01 o 
  -8   5  14      205.30      273.09     71.67 o 
  -7   5  14      467.50      433.40     55.95 o 
  -6   5  14     1136.04     1003.04     84.43 o 
  -5   5  14      102.02       83.48     23.75 o 
  -4   5  14      310.26      270.21     33.54 o 
  -3   5  14      411.86      352.30     32.42 o 
  -2   5  14       86.43       81.94     15.19 o 
  -1   5  14      705.91      756.69     45.08 o 
   0   5  14      755.01      761.59     52.80 o 
   1   5  14      827.02      786.41     70.27 o 
   2   5  14      141.15      123.56     34.73 o 
   3   5  14      474.23      483.78     62.97 o 
   4   5  14      129.51      110.23     34.23 o 
   5   5  14      277.03      323.17     96.00 o 
 -11   6  14      149.26      148.99     46.50 o 
 -10   6  14      136.13      170.67     49.69 o 
  -9   6  14      652.75      612.77     88.28 o 
  -8   6  14      824.47      910.75     84.91 o 
  -7   6  14      252.13      223.86     41.87 o 
  -6   6  14       36.17       42.19     20.73 o 
  -5   6  14      833.62      905.94     72.24 o 
  -4   6  14       66.88       86.05     20.11 o 
  -3   6  14       56.30       56.12     16.40 o 
  -2   6  14     1043.48     1028.96     50.50 o 
  -1   6  14      459.21      462.57     45.02 o 
   0   6  14      341.77      375.68     50.02 o 
   1   6  14      498.95      535.95     62.09 o 
   2   6  14      144.30      149.99     37.63 o 
   3   6  14      308.84      300.27     50.82 o 
   4   6  14      219.38      343.70     58.66 o 
   5   6  14       58.90      254.02    234.53 o 
 -11   7  14       39.70       66.96     32.46 o 
 -10   7  14      318.99      276.45     50.92 o 
  -9   7  14      103.92      149.69     40.55 o 
  -8   7  14      278.06      322.93     51.52 o 
  -7   7  14     1123.33     1398.24    102.22 o 
  -6   7  14      353.74      343.63     48.65 o 
  -5   7  14      598.05      612.21     61.63 o 
  -4   7  14      577.08      581.63     45.73 o 
  -3   7  14      102.24      120.50     21.73 o 
  -2   7  14      461.22      461.25     46.35 o 
  -1   7  14      370.87      365.30     52.55 o 
   0   7  14      701.45      757.36     75.34 o 
   1   7  14      181.43      182.75     40.96 o 
   2   7  14       64.49      107.28     34.11 o 
   3   7  14      215.69      292.96     50.85 o 
   4   7  14      345.47      334.97     59.73 o 
 -11   8  14      149.67      187.62     42.62 o 
 -10   8  14       51.19       52.80     28.51 o 
  -9   8  14      379.40      420.88     61.25 o 
  -8   8  14       96.67       71.58     30.93 o 
  -7   8  14      168.07      163.44     38.89 o 
  -6   8  14      966.81     1117.79     90.40 o 
  -5   8  14      186.12      177.75     34.75 o 
  -4   8  14       27.36       33.41     15.81 o 
  -3   8  14      584.01      549.06     64.22 o 
  -2   8  14      235.16      337.02     50.71 o 
  -1   8  14      244.61      302.80     49.73 o 
   0   8  14      300.80      291.26     48.16 o 
   1   8  14      102.17       95.20     26.89 o 
   2   8  14      149.12      265.22    117.73 o 
   3   8  14      519.04      606.35     80.53 o 
 -10   9  14       63.32       53.63     28.17 o 
  -9   9  14       41.34       41.31     24.80 o 
  -8   9  14      461.30      570.87     69.40 o 
  -7   9  14      106.87       68.10     29.37 o 
  -6   9  14      282.15      287.90     48.28 o 
  -5   9  14      257.26      237.82     40.43 o 
  -4   9  14      103.34      121.74     37.29 o 
  -3   9  14       81.80       69.96     23.80 o 
  -2   9  14      189.67      223.68     42.85 o 
  -1   9  14      282.28      329.98     50.72 o 
   0   9  14      109.65      147.16     47.99 o 
   1   9  14      228.62      194.02     76.89 o 
  -9  10  14       60.95       49.86     25.60 o 
  -8  10  14       44.02       60.39     23.93 o 
  -7  10  14      223.29      240.45     44.94 o 
  -6  10  14      172.74      170.60     37.71 o 
  -5  10  14      119.01      141.39     59.86 o 
  -4  10  14      221.21      216.03     83.34 o 
  -3  10  14      359.84      381.86    103.20 o 
  -2  10  14      111.97      158.54     80.50 o 
  -1  10  14      279.42      292.31     63.59 o 
  -8  11  14       86.41       71.75     82.10 o 
  -7  11  14       19.52       43.58     27.51 o 
  -6  11  14       86.22       52.12     45.41 o 
  -5  11  14       15.77      -13.42     28.90 o 
  -4  11  14      142.08      183.19     88.24 o 
  -3  11  14      270.92      402.50    118.17 o 
   0   0  15     1290.27     1415.89     70.42 o 
  -1   1  15     1805.18     1556.99    196.15 o 
   0   1  15     4898.67     4381.67    188.85 o 
   1   1  15     1480.76     1580.92     50.80 o 
  -3   2  15     4432.49     4362.66    101.30 o 
  -2   2  15     7347.52     6577.40    502.50 o 
  -1   2  15      818.80      720.39     53.80 o 
   0   2  15     1528.43     1346.75     66.54 o 
   1   2  15     6547.86     6709.05    201.17 o 
   2   2  15      294.76      319.08     36.94 o 
  -5   3  15     1060.24      907.31     70.53 o 
  -4   3  15     7244.10     7917.38    638.92 o 
  -3   3  15     1745.30     1857.50     78.20 o 
  -2   3  15     5681.36     6010.68    227.47 o 
  -1   3  15     4861.73     4914.27     96.92 o 
   0   3  15       63.86       92.57     16.71 o 
   1   3  15     2942.30     2951.02    163.75 o 
   2   3  15     3467.62     3316.85    148.84 o 
   3   3  15      241.04      234.52     38.62 o 
  -7   4  15      334.64      292.79     45.28 o 
  -6   4  15      773.83      817.49     71.86 o 
  -5   4  15      192.97      267.42     39.15 o 
  -4   4  15     2565.12     2500.20    110.71 o 
  -3   4  15     5440.67     4154.59    898.05 o 
  -2   4  15      666.39      539.41     82.75 o 
  -1   4  15     2390.40     2098.90    166.32 o 
   0   4  15     3356.50     3668.53    115.02 o 
   1   4  15       88.15       71.31     23.51 o 
   2   4  15     1223.00     1272.59     87.15 o 
   3   4  15      181.80      181.61     38.09 o 
   4   4  15      647.22      785.56     96.76 o 
  -9   5  15      305.99      280.19     49.62 o 
  -8   5  15      563.09      565.37     67.82 o 
  -7   5  15       46.39       88.84     29.87 o 
  -6   5  15      583.69      579.79     59.68 o 
  -5   5  15     2056.41     2054.50    110.37 o 
  -4   5  15      629.44      641.05     50.87 o 
  -3   5  15     1446.36     1458.21     71.73 o 
  -2   5  15     2268.98     2375.36     74.66 o 
  -1   5  15       40.61       52.32     16.81 o 
   0   5  15      587.31      531.26     58.22 o 
   1   5  15     1240.20     1320.82     91.87 o 
   2   5  15      424.52      395.77     53.78 o 
   3   5  15      171.26      208.11     41.85 o 
   4   5  15      239.58      297.67     50.46 o 
   5   5  15       52.91       44.06     25.40 o 
 -11   6  15       15.47       27.20     28.09 o 
 -10   6  15       38.30       60.95     31.01 o 
  -9   6  15      214.41      210.28     43.03 o 
  -8   6  15      368.95      414.55     59.60 o 
  -7   6  15      549.78      524.34     93.91 o 
  -6   6  15      466.96      498.03     57.43 o 
  -5   6  15      357.95      380.07     47.47 o 
  -4   6  15      642.17      678.17     54.03 o 
  -3   6  15      686.60      690.85     47.40 o 
  -2   6  15      813.96      815.13     53.48 o 
  -1   6  15     1043.79     1067.06     68.44 o 
   0   6  15      267.93      252.79     43.78 o 
   1   6  15      207.31      225.86     43.97 o 
   2   6  15       58.16       45.86     31.22 o 
   3   6  15       55.55       43.00     24.98 o 
   4   6  15      136.45      148.17     40.36 o 
   5   6  15       94.83      108.19     37.92 o 
 -11   7  15       40.03       61.25     32.85 o 
 -10   7  15       85.11       76.11     26.41 o 
  -9   7  15      428.59      448.59     62.83 o 
  -8   7  15      337.19      387.66     59.08 o 
  -7   7  15      160.96      230.20     43.86 o 
  -6   7  15      438.16      429.45     57.26 o 
  -5   7  15       98.45       92.07     25.68 o 
  -4   7  15      226.06      169.63     57.17 o 
  -3   7  15      323.47      384.13     42.44 o 
  -2   7  15      211.85      244.04     37.95 o 
  -1   7  15      658.49      700.54     71.59 o 
   0   7  15      525.06      510.17     63.01 o 
   1   7  15      174.35      182.23     40.56 o 
   2   7  15      134.04      149.97     34.72 o 
   3   7  15       68.44       36.76     27.11 o 
   4   7  15      162.14      154.27     45.41 o 
 -10   8  15      216.96      146.40     39.67 o 
  -9   8  15        4.05       22.10     24.04 o 
  -8   8  15       31.80       20.33     20.98 o 
  -7   8  15      252.53      308.15     52.46 o 
  -6   8  15      138.79      137.31     32.20 o 
  -5   8  15      335.25      354.83     47.22 o 
  -4   8  15      534.65      578.14     48.16 o 
  -3   8  15       43.93       15.36     23.99 o 
  -2   8  15      252.82      259.97     47.40 o 
  -1   8  15      670.43      631.90     70.74 o 
   0   8  15      316.31      348.35     52.90 o 
   1   8  15       19.71       18.95     21.74 o 
   2   8  15       38.49       25.79     24.48 o 
 -10   9  15       26.53       55.24     26.52 o 
  -9   9  15        4.34        1.67     23.08 o 
  -8   9  15        6.17       18.37     22.64 o 
  -7   9  15      230.31      259.20     50.15 o 
  -6   9  15      110.34      101.10     30.60 o 
  -5   9  15      286.92      224.29     39.08 o 
  -4   9  15       56.45       80.71     28.80 o 
  -3   9  15       22.23       30.48     35.20 o 
  -2   9  15      185.92      208.82     45.35 o 
  -1   9  15        6.60       -2.00     20.81 o 
   0   9  15       39.90       22.37     34.74 o 
   1   9  15       35.94       29.87     35.54 o 
  -9  10  15       11.11       40.54     25.25 o 
  -8  10  15       50.51       54.44     25.97 o 
  -7  10  15       58.41       59.12     32.40 o 
  -6  10  15       21.15       58.87     34.09 o 
  -5  10  15      124.52      116.62     60.89 o 
  -4  10  15      348.75      438.50     62.27 o 
  -3  10  15       24.02       19.09     53.15 o 
  -2  10  15       42.99       21.83     38.44 o 
  -1  10  15       16.16       -0.15     38.43 o 
  -7  11  15       19.40       38.54     25.90 o 
  -6  11  15       58.29      123.33     53.15 o 
  -5  11  15       74.99       88.24     46.44 o 
  -4  11  15      147.27      410.75    129.01 o 
  -1   1  16     1027.77      837.33    148.67 o 
   0   1  16      914.09      948.20     53.01 o 
   1   1  16      344.50      343.57     24.41 o 
  -3   2  16      840.63      780.37     44.20 o 
  -2   2  16     2338.57     2461.80     76.36 o 
  -1   2  16      150.51      114.38     14.90 o 
   0   2  16      949.53      798.82     91.75 o 
   1   2  16      753.00      718.89     47.71 o 
   2   2  16      142.85      122.57     26.86 o 
  -5   3  16      551.94      543.04     56.17 o 
  -4   3  16     1534.40     1526.36     87.34 o 
  -3   3  16       10.45       12.08     11.05 o 
  -2   3  16      394.99      348.38     31.05 o 
  -1   3  16     1012.56     1007.08     45.42 o 
   0   3  16      584.98      518.74     36.03 o 
   1   3  16      147.40      171.68     24.92 o 
   2   3  16      592.21      624.01     59.77 o 
   3   3  16      465.48      458.06     55.28 o 
  -7   4  16      223.96      252.80     43.76 o 
  -6   4  16      832.75      886.36     76.11 o 
  -5   4  16      141.85      162.35     37.39 o 
  -4   4  16        2.20       17.70     16.70 o 
  -3   4  16     1122.27     1133.89     59.30 o 
  -2   4  16      170.66       91.88     29.97 o 
  -1   4  16       52.19       38.17     14.70 o 
   0   4  16     1203.96     1170.69     65.49 o 
   1   4  16       24.97       22.06     21.74 o 
   2   4  16       41.17       43.75     23.98 o 
   3   4  16      217.27      220.20     42.29 o 
   4   4  16      312.33      337.36     54.10 o 
  -9   5  16       61.23       74.27     35.42 o 
  -8   5  16      805.01      867.92     84.37 o 
  -7   5  16      756.94      851.27     81.08 o 
  -6   5  16       99.89       58.31     23.76 o 
  -5   5  16     3285.10     3453.24    143.31 o 
  -4   5  16      174.92      166.90     27.98 o 
  -3   5  16      370.43      381.59     35.08 o 
  -2   5  16      869.53      904.55     47.37 o 
  -1   5  16       22.65       11.91     15.81 o 
   0   5  16       50.58      108.53     30.00 o 
   1   5  16      286.96      282.35     45.46 o 
   2   5  16      194.77      213.93     42.83 o 
   3   5  16       95.46       73.00     30.84 o 
   4   5  16      178.16      153.30     40.02 o 
   5   5  16      121.77      109.46     37.51 o 
 -11   6  16       42.75       52.65     32.86 o 
 -10   6  16      294.29      287.16     55.04 o 
  -9   6  16       43.74       53.36     26.63 o 
  -8   6  16       92.78       75.03     29.78 o 
  -7   6  16     1298.66     1285.92     98.12 o 
  -6   6  16      448.22      476.14     59.13 o 
  -5   6  16      277.41      247.09     39.54 o 
  -4   6  16      510.24      360.48    104.04 o 
  -3   6  16      161.25      150.07     24.04 o 
  -2   6  16      108.78      116.56     27.04 o 
  -1   6  16      275.63      295.53     37.48 o 
   0   6  16      413.82      423.62     56.79 o 
   1   6  16       72.53       44.32     26.14 o 
   2   6  16      186.86      195.78     43.98 o 
   3   6  16       86.57       90.62     31.87 o 
   4   6  16       64.10       71.76     32.61 o 
   5   6  16      141.06      126.22     44.33 o 
 -10   7  16       76.56      111.60     31.97 o 
  -9   7  16      248.51      314.12     52.95 o 
  -8   7  16       42.76       33.06     23.78 o 
  -7   7  16       60.49       83.76     28.81 o 
  -6   7  16     1939.60     2133.56    125.43 o 
  -5   7  16      483.01      469.40     54.79 o 
  -4   7  16      147.33      143.42     25.20 o 
  -3   7  16      170.56      153.19     37.38 o 
  -2   7  16      471.68      560.95     55.87 o 
  -1   7  16       31.09       43.89     25.99 o 
   0   7  16      342.70      327.77     49.84 o 
   1   7  16      143.77      179.91     38.03 o 
   2   7  16       30.35       27.92     23.18 o 
   3   7  16      107.07      287.90    159.20 o 
 -10   8  16       30.12       55.91     27.48 o 
  -9   8  16       34.57       45.22     25.21 o 
  -8   8  16      255.21      266.03     49.11 o 
  -7   8  16       94.13      101.47     31.20 o 
  -6   8  16       33.03       58.61     25.05 o 
  -5   8  16     1085.57     1210.55    103.86 o 
  -4   8  16      349.22      412.84     58.59 o 
  -3   8  16       90.07       48.53     24.90 o 
  -2   8  16      377.68      382.08     58.45 o 
  -1   8  16      366.95      382.94     55.19 o 
   0   8  16       37.93       33.37     25.07 o 
   1   8  16      306.75      320.93     51.92 o 
   2   8  16       69.18       80.28     32.98 o 
 -10   9  16      153.44      214.11     49.47 o 
  -9   9  16       54.18       83.34     28.39 o 
  -8   9  16       88.20      154.33     38.68 o 
  -7   9  16      693.95      728.71     81.44 o 
  -6   9  16      152.57      100.02     29.11 o 
  -5   9  16      188.57      199.18     74.31 o 
  -4   9  16      411.57      484.56     66.55 o 
  -3   9  16      238.86      338.46     87.72 o 
  -2   9  16       39.63       17.45     27.32 o 
  -1   9  16      305.30      311.25     50.90 o 
   0   9  16      244.51      242.26     47.76 o 
   1   9  16       80.86      189.70     60.69 o 
  -9  10  16      208.59      114.38     35.86 o 
  -8  10  16       79.80       90.78     50.85 o 
  -7  10  16      103.30      109.16     33.20 o 
  -6  10  16      258.03      341.09     97.53 o 
  -5  10  16      278.86      254.40     83.08 o 
  -4  10  16      141.46      172.04     53.15 o 
  -3  10  16      159.40      185.25     84.11 o 
  -2  10  16      112.96       95.50     46.31 o 
  -1  10  16       79.79      103.20     52.30 o 
  -6  11  16       61.41       81.02     43.35 o 
  -1   1  17      607.31      436.02     74.47 o 
   0   1  17      281.53      240.45     30.61 o 
   1   1  17      840.63      850.98     48.04 o 
  -3   2  17      882.44      904.76     49.12 o 
  -2   2  17      756.74      731.58     42.84 o 
  -1   2  17      211.57      197.31     20.60 o 
   0   2  17      677.82      481.85     69.22 o 
   1   2  17       99.85       88.14     18.86 o 
   2   2  17     3407.92     3243.53    133.29 o 
  -5   3  17      279.43      253.17     39.14 o 
  -4   3  17      130.89      125.72     27.24 o 
  -3   3  17      887.17      840.75     47.12 o 
  -2   3  17      439.17      425.08     35.12 o 
  -1   3  17      352.68      358.04     27.93 o 
   0   3  17      806.42      822.64     47.31 o 
   1   3  17      973.12      920.37     58.31 o 
   2   3  17      417.31      332.48     45.86 o 
   3   3  17      233.85      269.24     45.79 o 
  -7   4  17      454.89      510.85     62.86 o 
  -6   4  17      350.15      370.44     57.39 o 
  -5   4  17     2016.36     2135.28    114.11 o 
  -4   4  17      289.00      311.22     37.32 o 
  -3   4  17      269.31      263.73     32.28 o 
  -2   4  17     1150.08      969.74    176.80 o 
  -1   4  17      644.06      452.06     98.09 o 
   0   4  17      466.95      449.42     48.19 o 
   1   4  17      603.24      633.55     64.05 o 
   2   4  17      651.04      711.05     71.39 o 
   3   4  17       35.60       42.17     27.00 o 
   4   4  17      630.39      659.01     75.28 o 
  -9   5  17      297.00      302.35     51.60 o 
  -8   5  17      352.56      374.90     58.23 o 
  -7   5  17     1537.64     1759.61    116.72 o 
  -6   5  17      541.51      580.82     64.33 o 
  -5   5  17      233.23      285.55     41.37 o 
  -4   5  17     1650.06     1764.24     87.30 o 
  -3   5  17      642.54      662.96     46.52 o 
  -2   5  17      259.99      275.50     30.81 o 
  -1   5  17      433.34      412.78     42.35 o 
   0   5  17      177.26      131.68     33.22 o 
   1   5  17       42.95       54.72     26.17 o 
   2   5  17      184.12      191.48     42.68 o 
   3   5  17      511.79      475.00     62.82 o 
   4   5  17      503.66      448.38     64.14 o 
   5   5  17      303.39      312.18     56.49 o 
 -10   6  17      223.91      302.91     60.32 o 
  -9   6  17      633.96      637.71     75.72 o 
  -8   6  17      414.50      437.55     61.68 o 
  -7   6  17      514.86      542.68     65.56 o 
  -6   6  17     2002.27     2100.35    123.37 o 
  -5   6  17      567.03      602.98     64.28 o 
  -4   6  17      373.63      215.33     82.33 o 
  -3   6  17      181.39      156.34     27.97 o 
  -2   6  17      366.36      387.00     56.46 o 
  -1   6  17      148.96      127.98     32.90 o 
   0   6  17      990.97     1013.68     85.00 o 
   1   6  17      409.35      339.14     51.83 o 
   2   6  17      104.55       84.62     31.73 o 
   3   6  17      719.60      655.29     94.11 o 
   4   6  17       93.32      106.61     36.72 o 
 -10   7  17      106.65      130.43     36.03 o 
  -9   7  17       18.90       55.56     28.60 o 
  -8   7  17     1002.81     1050.37    167.79 o 
  -7   7  17      352.59      407.04     97.52 o 
  -6   7  17      789.34      879.35     79.34 o 
  -5   7  17      670.66      717.79     68.65 o 
  -4   7  17      216.89      227.96     30.55 o 
  -3   7  17      135.53       85.23     30.34 o 
  -2   7  17      189.69      157.93     31.05 o 
  -1   7  17      244.39      238.09     45.54 o 
   0   7  17      286.36      308.73     51.48 o 
   1   7  17      211.76      232.49     43.25 o 
   2   7  17      316.11      316.27     54.69 o 
   3   7  17      175.20      153.64     43.85 o 
 -10   8  17      124.22      153.53     37.05 o 
  -9   8  17       34.57       28.66     25.72 o 
  -8   8  17      221.09      194.99     39.41 o 
  -7   8  17      875.26      900.03     88.77 o 
  -6   8  17      427.06      401.59     57.24 o 
  -5   8  17       81.27      118.01     31.07 o 
  -4   8  17      408.77      393.48     78.15 o 
  -3   8  17      676.45      792.00     80.55 o 
  -2   8  17      131.56      135.47     37.14 o 
  -1   8  17      100.34      102.13     42.70 o 
   0   8  17        2.93       16.93     23.41 o 
   1   8  17       86.11      102.27     34.41 o 
   2   8  17      225.25      252.22     51.14 o 
  -9   9  17      383.66      422.91     62.26 o 
  -8   9  17       86.17      108.86     32.35 o 
  -7   9  17       44.13       13.00     24.79 o 
  -6   9  17      492.74      474.02     61.82 o 
  -5   9  17      110.55      150.16     69.66 o 
  -4   9  17      283.44      287.58     48.73 o 
  -3   9  17      261.68      271.94     58.85 o 
  -2   9  17      254.06      265.42     47.83 o 
  -1   9  17      108.53       87.11     31.66 o 
   0   9  17        0.48       19.67     24.58 o 
  -8  10  17      210.35      232.99     43.12 o 
  -7  10  17       67.54       63.61     25.87 o 
  -6  10  17       64.02       87.72     52.63 o 
  -5  10  17       83.21      131.59     64.50 o 
  -4  10  17       43.49       99.76     45.87 o 
  -3  10  17       38.82       41.24     33.58 o 
  -2  10  17      152.81      120.07     55.73 o 
   0   0  18     1076.82      959.41     78.18 o 
  -1   1  18     5008.45     4730.43    227.95 o 
   0   1  18      402.64      284.75     43.94 o 
   1   1  18      888.86      804.42     47.25 o 
  -3   2  18     8650.74     9290.18    166.20 o 
  -2   2  18      488.07      422.60     33.89 o 
  -1   2  18      847.00      839.53     43.15 o 
   0   2  18     5364.06     3549.21   1025.51 o 
   1   2  18      209.16      206.42     28.00 o 
   2   2  18      619.28      578.45     56.79 o 
  -5   3  18     1838.81     1832.46    105.89 o 
  -4   3  18      236.83      226.24     36.72 o 
  -3   3  18     1974.14     1638.88    373.03 o 
  -2   3  18     7593.60     7896.92    155.45 o 
  -1   3  18      138.55      107.04     18.42 o 
   0   3  18     1969.75     2010.59     75.83 o 
   1   3  18     2956.67     2933.31    131.67 o 
   2   3  18       19.75       11.08     18.49 o 
   3   3  18      627.03      707.56     71.34 o 
  -7   4  18      737.14      689.85     74.23 o 
  -6   4  18      196.73      237.23     40.73 o 
  -5   4  18     1538.42     1474.82     95.67 o 
  -4   4  18     3457.75     3814.82    131.92 o 
  -3   4  18      408.50      342.06     38.11 o 
  -2   4  18      745.28      617.71    116.30 o 
  -1   4  18     4232.41     3266.37    781.58 o 
   0   4  18      647.04      618.74     50.82 o 
   1   4  18      286.28      236.82     40.71 o 
   2   4  18      203.61      201.12     41.62 o 
   3   4  18       22.55       40.64     25.52 o 
   4   4  18      590.36      587.59     70.97 o 
  -9   5  18      266.05      271.96     51.01 o 
  -8   5  18      139.14      181.80     41.61 o 
  -7   5  18      471.11      523.78     64.02 o 
  -6   5  18     1791.72     2057.38    122.21 o 
  -5   5  18      688.76      791.63     71.76 o 
  -4   5  18      325.41      326.28     39.27 o 
  -3   5  18      452.69      523.22     43.15 o 
  -2   5  18       35.07       45.60     17.08 o 
  -1   5  18      332.41      324.53     42.89 o 
   0   5  18      786.22      771.94     73.05 o 
   1   5  18       59.04       75.17     27.27 o 
   2   5  18      155.33      155.99     39.43 o 
   3   5  18      383.60      392.46     61.97 o 
   4   5  18      254.50      223.45     44.42 o 
   5   5  18      165.91      172.91     44.63 o 
 -10   6  18      154.75      162.60     41.96 o 
  -9   6  18       46.27       48.37     26.49 o 
  -8   6  18       50.88       83.76     33.13 o 
  -7   6  18      283.81      316.72     50.74 o 
  -6   6  18      650.86      722.90     72.93 o 
  -5   6  18     1451.53     1597.22    138.20 o 
  -4   6  18       80.67       71.98     19.50 o 
  -3   6  18      281.65      257.61     35.69 o 
  -2   6  18      485.47      442.84     90.39 o 
  -1   6  18      238.52      244.16     45.83 o 
   0   6  18      395.86      472.99     76.09 o 
   1   6  18      406.08      442.78     59.89 o 
   2   6  18      294.40      229.39     45.28 o 
   3   6  18      124.21      125.80     35.22 o 
   4   6  18       80.05       93.58     34.13 o 
 -10   7  18      135.48      171.41     40.73 o 
  -9   7  18       38.91       40.45     26.32 o 
  -8   7  18      171.49      206.50     44.17 o 
  -7   7  18      425.36      419.11     59.29 o 
  -6   7  18      204.97      223.02     44.76 o 
  -5   7  18      471.99      561.61     62.68 o 
  -4   7  18      974.29      906.18    117.74 o 
  -3   7  18       57.98       58.50     22.76 o 
  -2   7  18      170.80      173.74     40.18 o 
  -1   7  18      875.92      889.51     86.18 o 
   0   7  18      324.66      304.36     50.19 o 
   1   7  18      203.37      192.32     44.13 o 
   2   7  18       58.65       73.21     28.67 o 
   3   7  18       65.62       64.65     34.21 o 
 -10   8  18        5.03        4.03     25.89 o 
  -9   8  18       21.01       15.25     22.65 o 
  -8   8  18      152.14      149.28     35.42 o 
  -7   8  18      338.36      303.78     51.72 o 
  -6   8  18      139.64      202.34     40.02 o 
  -5   8  18      327.22      322.79     58.01 o 
  -4   8  18      256.45      338.81     55.56 o 
  -3   8  18      196.79      239.14     43.52 o 
  -2   8  18      243.04      244.74     46.04 o 
  -1   8  18      360.00      345.28     53.14 o 
   0   8  18      338.54      339.85     54.93 o 
   1   8  18      157.48      183.55     49.17 o 
   2   8  18       51.97       75.52     34.51 o 
  -9   9  18        7.95       29.76     29.23 o 
  -8   9  18       24.44       11.07     18.06 o 
  -7   9  18       56.07       48.60     24.13 o 
  -6   9  18      178.87      115.66     41.09 o 
  -5   9  18      217.68      269.88     85.14 o 
  -4   9  18      231.39      241.63     47.84 o 
  -3   9  18       98.29      130.52     44.36 o 
  -2   9  18       64.43       84.78     32.73 o 
  -1   9  18       52.68       63.66     28.65 o 
   0   9  18      115.07      116.17     40.74 o 
  -8  10  18        8.70       25.90     20.33 o 
  -7  10  18       28.31        8.51     24.08 o 
  -6  10  18       61.60       68.11     44.89 o 
  -5  10  18       72.85       69.66     49.02 o 
  -4  10  18       79.20       85.71     43.74 o 
  -3  10  18       80.43       59.51     39.12 o 
  -2  10  18       73.44       90.43     52.24 o 
  -1   1  19      440.31      466.56     32.94 o 
   0   1  19      435.85      351.79     58.89 o 
   1   1  19      241.11      233.09     25.97 o 
  -3   2  19     1180.40     1298.40     62.62 o 
  -2   2  19        6.07       10.87     10.34 o 
  -1   2  19      160.49      172.81     21.55 o 
   0   2  19      811.75      693.93     96.94 o 
   1   2  19       56.00       47.96     16.98 o 
   2   2  19      100.44       99.39     26.36 o 
  -5   3  19     1462.43     1515.38     98.53 o 
  -4   3  19       99.04       81.23     23.78 o 
  -3   3  19      100.16      100.57     34.12 o 
  -2   3  19      349.90      356.02     33.04 o 
  -1   3  19       31.18       29.64     13.33 o 
   0   3  19      356.55      392.99     34.21 o 
   1   3  19     1246.13     1266.83     88.05 o 
   2   3  19      300.09      277.98     43.37 o 
   3   3  19       96.35      130.71     33.14 o 
  -7   4  19      354.63      422.66     60.96 o 
  -6   4  19      160.58      175.93     38.63 o 
  -5   4  19       84.75       50.93     22.14 o 
  -4   4  19      940.96     1068.01     69.75 o 
  -3   4  19       80.79       55.50     17.87 o 
  -2   4  19       39.79       17.70     16.33 o 
  -1   4  19      963.02      706.64    231.48 o 
   0   4  19      346.59      357.68     39.69 o 
   1   4  19      179.61      133.81     32.87 o 
   2   4  19      246.76      195.28     40.30 o 
   3   4  19      317.08      306.98     51.15 o 
   4   4  19      136.35      150.12     38.04 o 
  -9   5  19      119.95      114.53     33.41 o 
  -8   5  19      257.03      248.86     47.24 o 
  -7   5  19       93.84       94.98     32.13 o 
  -6   5  19     1752.78     2009.16    204.52 o 
  -5   5  19      406.93      469.90     56.79 o 
  -4   5  19       16.16       21.02     16.99 o 
  -3   5  19      845.60      931.55     67.04 o 
  -2   5  19     1140.87     1194.88     73.93 o 
  -1   5  19      327.08      315.90     39.70 o 
   0   5  19      336.23      305.25     53.45 o 
   1   5  19       75.18      204.69    111.37 o 
   2   5  19       54.42       55.39     27.12 o 
   3   5  19      174.35      119.77     37.28 o 
   4   5  19      129.83       92.90     33.79 o 
   5   5  19       30.18       56.65     30.44 o 
 -10   6  19       53.44       69.73     26.89 o 
  -9   6  19       61.84       60.33     28.50 o 
  -8   6  19      245.92      251.70     50.19 o 
  -7   6  19      192.73      216.52     43.83 o 
  -6   6  19      344.90      354.58     53.41 o 
  -5   6  19      791.71      909.08     79.19 o 
  -4   6  19      243.65      293.84     37.84 o 
  -3   6  19       27.73       13.78     17.39 o 
  -2   6  19      548.38      327.44    109.63 o 
  -1   6  19      274.51      298.71     62.92 o 
   0   6  19      319.58      287.32     50.30 o 
   1   6  19      130.95      134.49     35.36 o 
   2   6  19      266.94      213.03     45.23 o 
   3   6  19       72.33       94.53     33.62 o 
   4   6  19      168.39      151.60     40.19 o 
 -10   7  19       87.79       75.46     30.82 o 
  -9   7  19       79.81      105.56     38.14 o 
  -8   7  19        1.47       -2.91     19.38 o 
  -7   7  19      438.62      460.68     65.18 o 
  -6   7  19      104.69      121.61     35.35 o 
  -5   7  19       82.36      142.63     33.38 o 
  -4   7  19      458.49      196.49    182.59 o 
  -3   7  19      310.78      331.00     62.83 o 
  -2   7  19       62.22       38.79     28.93 o 
  -1   7  19      165.25      171.97     40.66 o 
   0   7  19      284.39      358.72     56.96 o 
   1   7  19      109.92      116.35     42.98 o 
   2   7  19      160.77       91.78     33.27 o 
   3   7  19      192.00      229.22     48.95 o 
  -9   8  19      123.59      107.42     32.27 o 
  -8   8  19       99.42       96.10     29.31 o 
  -7   8  19        2.85       -0.31     18.74 o 
  -6   8  19      396.71      418.18     57.38 o 
  -5   8  19      431.10      426.40     70.59 o 
  -4   8  19      192.87      226.36     46.17 o 
  -3   8  19      198.55      200.02     51.80 o 
  -2   8  19      770.34      804.10     84.70 o 
  -1   8  19       59.41       71.09     31.82 o 
   0   8  19      265.95      278.96     51.81 o 
   1   8  19      130.90      122.62     39.72 o 
  -8   9  19      123.38      144.00     38.79 o 
  -7   9  19      282.08      289.74     50.07 o 
  -6   9  19      193.20      135.71     58.83 o 
  -5   9  19      228.89      205.89     70.69 o 
  -4   9  19      524.36      556.18     87.11 o 
  -3   9  19      135.79      155.92     68.63 o 
  -2   9  19      332.92      263.40     59.42 o 
  -1   9  19       63.75       86.74     34.73 o 
  -7  10  19      354.57      281.23     89.79 o 
  -6  10  19      252.03      223.95     79.98 o 
  -5  10  19       86.42      155.32     58.31 o 
  -4  10  19      292.50      276.13     71.34 o 
  -3  10  19      214.58      180.15     61.12 o 
  -1   1  20       97.74       92.52     17.12 o 
   0   1  20       39.09       35.36     14.33 o 
   1   1  20      397.69      327.62     48.31 o 
  -3   2  20      298.32      338.51     32.87 o 
  -2   2  20     1034.01     1046.86     56.31 o 
  -1   2  20      311.46      332.35     27.97 o 
   0   2  20       64.10       58.53     15.67 o 
   1   2  20      521.46      462.25     43.20 o 
   2   2  20      636.33      627.62     63.17 o 
  -5   3  20      417.41      455.13     55.85 o 
  -4   3  20      317.62      371.53     55.71 o 
  -3   3  20     1087.84     1031.45    144.44 o 
  -2   3  20       95.75       76.56     17.27 o 
  -1   3  20      184.60      203.17     26.10 o 
   0   3  20      748.20      717.69     55.86 o 
   1   3  20       93.35       77.31     25.09 o 
   2   3  20      232.58      208.49     39.39 o 
   3   3  20      648.36      696.68     73.11 o 
  -7   4  20       28.27       54.85     27.20 o 
  -6   4  20     1027.34     1051.49    111.45 o 
  -5   4  20     1292.22     1488.61    107.42 o 
  -4   4  20     1429.15     1386.22     81.45 o 
  -3   4  20      518.68      481.56     45.69 o 
  -2   4  20      308.51      164.59     64.88 o 
  -1   4  20      109.70       64.46     39.64 o 
   0   4  20      367.56      382.91     51.69 o 
   1   4  20      233.29      260.75     44.53 o 
   2   4  20      362.50      364.91     54.39 o 
   3   4  20      667.02      712.02     77.78 o 
   4   4  20      417.08      390.18     58.20 o 
  -9   5  20      137.25      172.41     40.80 o 
  -8   5  20      428.79      444.37     63.61 o 
  -7   5  20      133.82      114.54     31.90 o 
  -6   5  20      408.77      413.41     57.01 o 
  -5   5  20      589.74      722.15    111.35 o 
  -4   5  20      462.42      406.32     63.31 o 
  -3   5  20      158.73      167.92     30.44 o 
  -2   5  20      572.08      649.82     66.77 o 
  -1   5  20      323.78      335.17     41.84 o 
   0   5  20      448.18      408.90     58.09 o 
   1   5  20      274.51      264.36     48.85 o 
   2   5  20      531.89      455.22     62.80 o 
   3   5  20      186.10      150.17     39.52 o 
   4   5  20      368.74      355.47     59.62 o 
   5   5  20       97.12      111.68     39.48 o 
  -9   6  20      191.76      180.50     41.48 o 
  -8   6  20      209.50      229.30     46.56 o 
  -7   6  20      653.14      701.33     80.38 o 
  -6   6  20       80.47       83.12     29.35 o 
  -5   6  20      270.10      285.14     46.39 o 
  -4   6  20      366.87      495.64     60.43 o 
  -3   6  20      379.28      355.49     53.51 o 
  -2   6  20      183.12      134.41     38.06 o 
  -1   6  20      598.74      623.34     70.89 o 
   0   6  20      206.86      301.49     52.23 o 
   1   6  20      219.60      296.47     50.23 o 
   2   6  20      588.44      574.30     72.67 o 
   3   6  20      274.86      254.47     52.90 o 
  -9   7  20      188.36      199.33     42.62 o 
  -8   7  20      116.43      106.27     31.04 o 
  -7   7  20       62.18       85.09     34.19 o 
  -6   7  20      911.72     1026.02     92.05 o 
  -5   7  20      255.32      258.56     56.91 o 
  -4   7  20       53.66       28.80     30.12 o 
  -3   7  20      633.35      519.25     64.53 o 
  -2   7  20      748.82      802.64     83.87 o 
  -1   7  20      115.66       94.92     31.62 o 
   0   7  20       13.10       11.48     24.13 o 
   1   7  20      135.37      129.59     36.62 o 
   2   7  20      136.95      137.74     37.16 o 
  -9   8  20       63.48       82.15     28.51 o 
  -8   8  20      225.54      210.62     45.93 o 
  -7   8  20      178.47      205.67     63.30 o 
  -6   8  20      246.45      225.58     94.43 o 
  -5   8  20      233.38      209.50     77.92 o 
  -4   8  20      318.43      330.08     54.77 o 
  -3   8  20      112.61      111.54     44.12 o 
  -2   8  20      309.01      288.08     49.93 o 
  -1   8  20      367.34      352.54     54.06 o 
   0   8  20       96.68      157.76     40.09 o 
   1   8  20      117.02      114.01     58.50 o 
  -8   9  20       25.08       17.37     19.99 o 
  -7   9  20      194.89      240.79     55.10 o 
  -6   9  20      112.23      224.47     78.44 o 
  -5   9  20       36.65       36.12     42.31 o 
  -4   9  20       85.64       65.97     41.62 o 
  -3   9  20      184.03      154.44     50.94 o 
  -2   9  20       95.94       77.47     32.31 o 
  -1   9  20      126.64      111.86     42.49 o 
   0   0  21     2941.30     3033.61    150.63 o 
  -1   1  21      148.94      125.72     19.47 o 
   0   1  21      225.73      215.00     26.19 o 
   1   1  21     3356.66     2116.68    698.29 o 
  -3   2  21      217.24      192.98     30.28 o 
  -2   2  21      286.00      263.43     28.96 o 
  -1   2  21     4330.10     4611.04    123.90 o 
   0   2  21     1031.00     1060.44     54.26 o 
   1   2  21      753.39      750.99     56.40 o 
   2   2  21     1431.08     1517.53    100.46 o 
  -5   3  21       99.66      110.43     31.60 o 
  -4   3  21       75.05       95.33     28.55 o 
  -3   3  21     1210.47     1375.52     79.78 o 
  -2   3  21      164.74      150.02     26.46 o 
  -1   3  21      954.33     1070.66     61.96 o 
   0   3  21     4785.74     4901.70    148.28 o 
   1   3  21      579.43      639.30     64.05 o 
   2   3  21      470.23      455.89     59.57 o 
   3   3  21      555.33      459.68     60.08 o 
  -7   4  21      279.43      364.16     56.76 o 
  -6   4  21       69.31       68.79     30.49 o 
  -5   4  21     1306.39     1426.80    100.27 o 
  -4   4  21       77.58      103.24     25.09 o 
  -3   4  21      226.40      254.94     32.95 o 
  -2   4  21     2264.32     1545.97    619.02 o 
  -1   4  21     1017.38      620.21    290.57 o 
   0   4  21      635.07      578.07     64.35 o 
   1   4  21     2354.92     2373.51    133.27 o 
   2   4  21      548.52      607.39     72.28 o 
   3   4  21      269.19      281.49     50.90 o 
   4   4  21      171.12      159.63     38.25 o 
  -9   5  21      111.41      134.65     39.02 o 
  -8   5  21      258.12      286.96     53.30 o 
  -7   5  21      271.79      291.06     50.25 o 
  -6   5  21      221.96      252.53     45.45 o 
  -5   5  21     1534.98     1547.45    105.22 o 
  -4   5  21     2241.44     2529.39    112.56 o 
  -3   5  21       72.71       62.09     21.15 o 
  -2   5  21      342.67      380.15     52.41 o 
  -1   5  21     1194.77     1151.80     96.18 o 
   0   5  21       40.76       70.15     31.00 o 
   1   5  21      122.66      112.67     33.11 o 
   2   5  21      143.36      158.37     48.15 o 
   3   5  21       41.88       57.07     28.63 o 
   4   5  21       85.61      138.23     40.83 o 
  -9   6  21       96.62      117.99     36.66 o 
  -8   6  21      232.01      234.64     49.78 o 
  -7   6  21      303.77      305.22     54.72 o 
  -6   6  21      700.37      752.32     79.30 o 
  -5   6  21      189.96      139.77     33.07 o 
  -4   6  21      264.73      315.86     50.02 o 
  -3   6  21     1196.43     1242.54    101.38 o 
  -2   6  21      351.93      123.25    166.04 o 
  -1   6  21       71.67       57.89     28.99 o 
   0   6  21      340.17      293.62     51.00 o 
   1   6  21      128.92      132.47     37.33 o 
   2   6  21      231.26      221.02     45.28 o 
   3   6  21       90.00       67.69     30.01 o 
  -9   7  21       23.53       22.79     22.23 o 
  -8   7  21      119.15      214.47     43.97 o 
  -7   7  21      218.06      252.19     48.76 o 
  -6   7  21      186.12      185.44     41.23 o 
  -5   7  21      305.28      318.15     63.46 o 
  -4   7  21      634.69      663.53     92.13 o 
  -3   7  21      225.48      312.36     50.46 o 
  -2   7  21      122.45      151.62     37.56 o 
  -1   7  21      127.99      111.27     34.35 o 
   0   7  21      357.52      375.59     58.23 o 
   1   7  21      344.89      375.16     60.46 o 
   2   7  21       30.57       42.46     29.64 o 
  -8   8  21       53.46       70.04     26.32 o 
  -7   8  21       57.43       70.45     25.94 o 
  -6   8  21      124.79       95.32     36.96 o 
  -5   8  21      223.47      169.77     67.60 o 
  -4   8  21      250.78      238.39     45.53 o 
  -3   8  21       71.98       70.42     34.94 o 
  -2   8  21      186.34      129.77     36.02 o 
  -1   8  21      201.66      226.06     46.72 o 
   0   8  21       82.30       86.25     34.70 o 
  -7   9  21       59.94       35.40     26.20 o 
  -6   9  21      170.94      178.54     68.11 o 
  -5   9  21       83.91      144.49     59.86 o 
  -4   9  21      142.32      162.44     51.87 o 
  -3   9  21      150.95       88.71     45.50 o 
  -2   9  21       41.68       66.66     35.14 o 
  -1   1  22       24.09       28.27     14.31 o 
   0   1  22       71.95       66.42     19.31 o 
   1   1  22      200.32      128.78     46.98 o 
  -3   2  22       74.19       78.33     22.36 o 
  -2   2  22       97.72      122.08     21.14 o 
  -1   2  22       62.44      122.04     22.28 o 
   0   2  22      143.01      131.44     22.62 o 
   1   2  22       56.28       41.40     22.05 o 
   2   2  22      729.17      783.36     72.99 o 
  -5   3  22      577.74      618.54     69.19 o 
  -4   3  22      292.54      313.27     46.47 o 
  -3   3  22      680.92      751.47     59.01 o 
  -2   3  22      171.94      155.52     28.03 o 
  -1   3  22       13.85       16.91     15.69 o 
   0   3  22      986.56     1061.71     80.07 o 
   1   3  22      217.11      161.84     37.41 o 
   2   3  22      573.23      449.29     56.76 o 
   3   3  22      277.63      287.22     48.12 o 
  -7   4  22      186.88      179.27     42.27 o 
  -6   4  22       58.72       33.15     26.22 o 
  -5   4  22      347.23      392.69     53.85 o 
  -4   4  22       71.10      107.50     25.72 o 
  -3   4  22       61.76       61.13     25.70 o 
  -2   4  22      306.68      163.76    110.48 o 
  -1   4  22      302.36      139.45     84.80 o 
   0   4  22      304.22      232.43     42.30 o 
   1   4  22      954.50      860.67     81.78 o 
   2   4  22      374.20      358.90     54.70 o 
   3   4  22       97.54      118.04     33.69 o 
   4   4  22      145.37      132.23     39.38 o 
  -9   5  22      102.29       85.88     32.53 o 
  -8   5  22       81.37       88.25     29.40 o 
  -7   5  22      185.47      211.89     44.40 o 
  -6   5  22      582.56      600.14     68.92 o 
  -5   5  22      153.60      150.54     37.05 o 
  -4   5  22      200.52      298.23     49.70 o 
  -3   5  22      193.64      263.66     37.94 o 
  -2   5  22      733.80      700.79     72.01 o 
  -1   5  22      718.05      757.67     78.95 o 
   0   5  22     1242.96     1285.54    100.80 o 
   1   5  22      558.54      580.76     69.59 o 
   2   5  22      304.37      250.62     47.48 o 
   3   5  22      108.80       95.02     33.36 o 
   4   5  22       19.50       32.41     29.49 o 
  -9   6  22      106.75      143.49     39.36 o 
  -8   6  22       42.08       72.29     26.79 o 
  -7   6  22       82.43       53.37     24.96 o 
  -6   6  22      587.32      546.48     66.51 o 
  -5   6  22      608.03      631.18     88.08 o 
  -4   6  22       82.46       69.75     24.62 o 
  -3   6  22      158.27      167.21     39.09 o 
  -2   6  22      759.33      713.41     96.40 o 
  -1   6  22      247.54      232.31     45.44 o 
   0   6  22      209.66      170.06     40.73 o 
   1   6  22      423.71      402.55     62.31 o 
   2   6  22       27.54       63.67     30.84 o 
   3   6  22       54.72       66.34     33.81 o 
  -8   7  22      231.76      286.40     60.69 o 
  -7   7  22      359.42      418.32     59.89 o 
  -6   7  22       30.58       10.87     26.76 o 
  -5   7  22      118.22      195.53     50.51 o 
  -4   7  22      381.81      394.39     71.58 o 
  -3   7  22      295.97      311.43     52.90 o 
  -2   7  22      179.00      105.23     32.90 o 
  -1   7  22      444.79      471.20     77.13 o 
   0   7  22       56.65       64.59     30.06 o 
   1   7  22      237.88      234.00     48.92 o 
  -8   8  22       12.86       44.01     24.09 o 
  -7   8  22      244.23      214.12     51.08 o 
  -6   8  22      143.54      227.23     50.58 o 
  -5   8  22       22.20       28.38     43.35 o 
  -4   8  22      113.62      131.48     43.55 o 
  -3   8  22      374.08      353.82     72.97 o 
  -2   8  22       71.33       71.03     30.87 o 
  -1   8  22      230.91      221.81     50.37 o 
   0   8  22      521.88      486.52     72.41 o 
  -6   9  22      123.21       61.92     38.70 o 
  -5   9  22      189.91      121.78     55.73 o 
  -4   9  22       35.00       71.82     50.31 o 
  -3   9  22      194.55      222.17     60.15 o 
  -1   1  23      124.80      115.65     22.64 o 
   0   1  23       42.37       65.95     20.50 o 
   1   1  23       77.96       42.36     16.66 o 
  -3   2  23      225.74      217.48     32.06 o 
  -2   2  23      365.39      405.60     42.65 o 
  -1   2  23      204.55      202.26     28.54 o 
   0   2  23        3.48       18.11     13.60 o 
   1   2  23      979.44     1028.00     82.70 o 
   2   2  23      371.39      330.91     49.89 o 
  -5   3  23      528.54      583.10     68.04 o 
  -4   3  23      187.36      205.45     38.41 o 
  -3   3  23      369.16      351.53     41.18 o 
  -2   3  23      398.98      376.88     44.07 o 
  -1   3  23      281.09      251.48     33.76 o 
   0   3  23       36.85       48.50     20.27 o 
   1   3  23      135.13      139.54     34.11 o 
   2   3  23      837.90      852.33     82.33 o 
   3   3  23      131.40       97.22     35.21 o 
  -7   4  23      234.12      214.96     43.56 o 
  -6   4  23      448.16      435.75     60.96 o 
  -5   4  23      340.35      379.43     53.91 o 
  -4   4  23        1.73        7.38     16.42 o 
  -3   4  23      227.14      222.59     38.68 o 
  -2   4  23      317.49      183.82     92.69 o 
  -1   4  23      372.55      253.96     95.76 o 
   0   4  23      158.70      178.93     39.61 o 
   1   4  23      162.72       92.11     33.17 o 
   2   4  23      242.66      190.32     42.84 o 
   3   4  23      322.77      323.53     54.91 o 
   4   4  23       66.09       86.50     30.37 o 
  -8   5  23      203.94      255.31     46.19 o 
  -7   5  23       29.11       18.69     20.46 o 
  -6   5  23      442.34      501.51     65.83 o 
  -5   5  23      231.88      267.24     44.92 o 
  -4   5  23      143.71      141.50     34.66 o 
  -3   5  23      133.56       92.27     26.47 o 
  -2   5  23     1488.51     1647.56    148.12 o 
  -1   5  23      246.63      232.81     45.67 o 
   0   5  23       35.26       88.00     31.10 o 
   1   5  23      110.19      181.97     39.13 o 
   2   5  23        5.09        4.95     18.64 o 
   3   5  23      165.72      143.00     38.95 o 
  -8   6  23      188.27      218.45     44.52 o 
  -7   6  23      219.17      201.19     42.25 o 
  -6   6  23        3.27       26.96     22.18 o 
  -5   6  23      151.66      170.62     65.53 o 
  -4   6  23      188.92      212.66     40.69 o 
  -3   6  23       38.32       50.26     28.62 o 
  -2   6  23      217.90      155.83     47.61 o 
  -1   6  23      278.14      258.57     49.26 o 
   0   6  23       37.36       42.23     25.86 o 
   1   6  23       61.37       56.95     29.38 o 
   2   6  23      190.25      159.62     40.47 o 
  -8   7  23       14.57       15.30     22.25 o 
  -7   7  23       59.11       59.66     25.00 o 
  -6   7  23      132.02      109.12     40.99 o 
  -5   7  23       41.51       11.13     28.07 o 
  -4   7  23      137.42      130.70     47.73 o 
  -3   7  23      403.69      402.40     76.12 o 
  -2   7  23        5.76       -9.41     25.41 o 
  -1   7  23      118.67       82.23     34.49 o 
   0   7  23      249.95      257.02     51.96 o 
   1   7  23       80.40       90.05     37.42 o 
  -7   8  23       20.09       37.17     76.89 o 
  -6   8  23      166.99      193.21     49.08 o 
  -5   8  23      200.04      243.56     77.92 o 
  -4   8  23       45.54       73.70     35.32 o 
  -3   8  23      221.20      224.15     57.73 o 
  -2   8  23      367.75      317.13     70.81 o 
  -1   8  23      235.96      352.04     82.00 o 
   0   0  24      334.43      314.77     74.31 o 
  -1   1  24      176.03      161.23     32.17 o 
   0   1  24     1538.62     1583.29     85.69 o 
   1   1  24      374.27      269.58     68.26 o 
  -3   2  24      329.09      235.16    108.41 o 
  -2   2  24     1381.64     1494.92     84.27 o 
  -1   2  24      445.04      521.58     44.82 o 
   0   2  24      633.06      608.57     49.15 o 
   1   2  24     1566.76     1513.14    102.76 o 
   2   2  24      487.17      515.24     62.62 o 
  -5   3  24      287.84      296.93     50.30 o 
  -4   3  24     1246.81     1314.07     96.35 o 
  -3   3  24       61.30       45.86     24.17 o 
  -2   3  24      350.85      402.90     51.86 o 
  -1   3  24     1692.10     1870.83    128.70 o 
   0   3  24      257.41      229.32     44.71 o 
   1   3  24      344.38      314.80     50.46 o 
   2   3  24     1060.67     1097.71     95.87 o 
   3   3  24      126.45      154.67     38.03 o 
  -7   4  24      123.72      124.59     34.45 o 
  -6   4  24      302.19      331.63     53.77 o 
  -5   4  24      286.44      297.67     68.34 o 
  -4   4  24      137.23      129.74     35.74 o 
  -3   4  24     1139.65     1275.51     99.52 o 
  -2   4  24      317.99      131.32     89.23 o 
  -1   4  24      216.88       89.38     85.60 o 
   0   4  24     1122.66     1275.76    104.65 o 
   1   4  24      871.95      877.01     85.96 o 
   2   4  24      224.09      254.47     46.82 o 
   3   4  24      304.00      365.26     58.87 o 
   4   4  24      144.74      126.07     36.58 o 
  -8   5  24      111.74      100.97     30.76 o 
  -7   5  24       52.79       54.30     26.53 o 
  -6   5  24      271.15      233.36     45.67 o 
  -5   5  24      934.12     1057.89    115.02 o 
  -4   5  24      256.97      256.26     45.73 o 
  -3   5  24      403.13      359.06     65.27 o 
  -2   5  24     1182.40     1288.31    101.82 o 
  -1   5  24      480.87      514.98     68.06 o 
   0   5  24      557.65      630.56     75.50 o 
   1   5  24      636.42      661.20     78.15 o 
   2   5  24       41.26       44.17     23.99 o 
   3   5  24        9.15        3.01     20.66 o 
  -8   6  24       25.48       73.09     57.61 o 
  -7   6  24      164.41      179.97     41.79 o 
  -6   6  24      348.83      390.99     69.55 o 
  -5   6  24      139.10      206.73     94.17 o 
  -4   6  24      451.14      474.12     79.42 o 
  -3   6  24      174.83      237.60     43.18 o 
  -2   6  24       81.17      148.55     47.57 o 
  -1   6  24      815.78      907.76     92.89 o 
   0   6  24      110.21      103.22     33.76 o 
   1   6  24       68.42      113.69     37.01 o 
   2   6  24       63.13       30.47     28.45 o 
  -7   7  24      108.73      126.20     41.86 o 
  -6   7  24      131.04      160.74     44.40 o 
  -5   7  24       16.26       20.64     26.32 o 
  -4   7  24      140.53      151.85     47.52 o 
  -3   7  24      248.59      228.93     90.05 o 
  -2   7  24      143.83      127.14     48.89 o 
  -1   7  24      180.86      186.89     45.46 o 
   0   7  24      253.80      234.83     51.87 o 
  -6   8  24       36.91       32.51     36.64 o 
  -5   8  24      191.82      126.94     62.95 o 
  -4   8  24      121.27       75.86     67.60 o 
  -3   8  24       30.12       34.77     33.41 o 
  -2   8  24      192.81      274.48    144.49 o 
  -1   1  25      102.76      103.63     27.45 o 
   0   1  25      197.69      150.21     31.74 o 
   1   1  25       41.26       85.58    100.75 o 
  -3   2  25      511.77      275.51    131.70 o 
  -2   2  25      368.97      438.61     57.35 o 
  -1   2  25      120.65      146.25     25.32 o 
   0   2  25      182.69      165.03     30.67 o 
   1   2  25      240.06      196.26     41.17 o 
   2   2  25      256.74      216.43     41.95 o 
  -5   3  25      159.72      144.05     35.72 o 
  -4   3  25      248.24      252.59     43.54 o 
  -3   3  25      523.83      572.18     67.24 o 
  -2   3  25      508.39      469.10     59.61 o 
  -1   3  25      134.70      130.39     34.09 o 
   0   3  25       46.30       18.74     24.75 o 
   1   3  25      172.97      168.37     38.35 o 
   2   3  25      266.03      233.97     42.36 o 
   3   3  25      246.54      246.71     54.84 o 
  -7   4  25       21.08        2.83     21.34 o 
  -6   4  25      283.75      311.30     51.78 o 
  -5   4  25       11.57       11.58     22.22 o 
  -4   4  25       13.66       33.65     28.72 o 
  -3   4  25      519.87      571.33     67.71 o 
  -2   4  25      395.01      417.10     57.45 o 
  -1   4  25      168.71      155.11     45.87 o 
   0   4  25      105.05       84.00     31.96 o 
   1   4  25      244.92      276.74     48.49 o 
   2   4  25       41.46       48.35     22.22 o 
   3   4  25      143.60      144.79     36.92 o 
   4   4  25      103.75       92.94     33.58 o 
  -7   5  25       41.17       63.15     24.03 o 
  -6   5  25       26.28       37.42     25.04 o 
  -5   5  25      460.96      413.94     72.93 o 
  -4   5  25       33.27       54.77     25.28 o 
  -3   5  25       91.79       85.05     36.00 o 
  -2   5  25      436.46      527.41     86.61 o 
  -1   5  25      214.86      189.63     39.64 o 
   0   5  25       98.31      118.31     36.04 o 
   1   5  25      179.93      188.38     62.26 o 
   2   5  25      326.20      286.58     65.76 o 
  -7   6  25      109.79      129.88     30.34 o 
  -6   6  25        7.73        9.25     23.68 o 
  -5   6  25       45.79       33.23     28.76 o 
  -4   6  25      192.02      251.03     61.68 o 
  -3   6  25      512.82      572.43     90.04 o 
  -2   6  25      143.09      134.42     56.76 o 
  -1   6  25      167.00      141.66     39.41 o 
   0   6  25      477.72      487.12     70.22 o 
   1   6  25       64.61      101.72     38.05 o 
  -6   7  25      116.13      145.67     39.04 o 
  -5   7  25       76.33      164.09     66.05 o 
  -4   7  25       37.98       55.28     36.64 o 
  -3   7  25      142.02      116.38     50.12 o 
  -2   7  25      457.59      528.26     88.66 o 
  -1   7  25       91.13      112.69     39.96 o 
  -4   8  25      269.20      285.88    108.88 o 
  -1   1  26      200.36      235.66     39.98 o 
   0   1  26      274.84      287.23     44.80 o 
   1   1  26      119.40      195.82     41.61 o 
  -3   2  26       72.26      103.98     35.84 o 
  -2   2  26      214.61      243.65     45.78 o 
  -1   2  26      107.95       95.10     24.80 o 
   0   2  26       53.84       29.71     18.75 o 
   1   2  26       80.28       58.72     29.53 o 
   2   2  26       20.98       35.86     24.60 o 
  -5   3  26      399.67      408.93     74.25 o 
  -4   3  26       34.39       45.83     29.02 o 
  -3   3  26       83.44       65.92     25.03 o 
  -2   3  26      189.17      151.24     38.45 o 
  -1   3  26       99.31      125.59     32.12 o 
   0   3  26      275.50      230.59     45.32 o 
   1   3  26      106.70       88.94     30.42 o 
   2   3  26       40.27       74.80     26.80 o 
   3   3  26      107.43       79.95     36.62 o 
  -7   4  26      373.07      411.50     60.94 o 
  -6   4  26       98.31      101.07     39.27 o 
  -5   4  26      371.02      403.87     72.01 o 
  -4   4  26      203.14      216.54     52.19 o 
  -3   4  26       80.03      112.08     33.14 o 
  -2   4  26       26.12       17.88     22.63 o 
  -1   4  26       73.71       82.66     38.16 o 
   0   4  26      189.17      166.26     38.67 o 
   1   4  26      182.18      157.32     36.38 o 
   2   4  26      130.07      166.93     36.23 o 
   3   4  26      134.07      156.29     39.63 o 
  -7   5  26      213.76      218.73     43.71 o 
  -6   5  26      464.64      553.71     86.33 o 
  -5   5  26      137.24      142.59     47.23 o 
  -4   5  26      111.06      130.39     34.20 o 
  -3   5  26      197.07      202.02     51.21 o 
  -2   5  26       79.98       77.80     36.69 o 
  -1   5  26      133.08       95.74     45.30 o 
   0   5  26      370.80      296.00     52.99 o 
   1   5  26      152.92      128.24     54.31 o 
   2   5  26      136.22      126.00     37.27 o 
  -6   6  26      216.34      249.08     55.86 o 
  -5   6  26      128.99      166.16     44.88 o 
  -4   6  26       37.28       27.55     32.51 o 
  -3   6  26       66.51       99.67     45.41 o 
  -2   6  26       59.71      109.00    106.30 o 
  -1   6  26      171.35      138.75     41.86 o 
   0   6  26       89.67       53.24     34.17 o 
  -5   7  26       79.28       71.73     47.47 o 
  -4   7  26      357.80      391.90     71.86 o 
  -3   7  26       25.66       21.23     35.07 o 
  -2   7  26      120.69       97.82     44.16 o 
   0   0  27      374.21      443.26    103.20 o 
  -1   1  27     1110.10     1274.46     95.14 o 
   0   1  27      583.06      594.16     65.46 o 
   1   1  27      765.41      846.18     84.68 o 
  -3   2  27     1157.00     1277.66    104.99 o 
  -2   2  27      969.58     1083.96     93.55 o 
  -1   2  27      467.99      517.80     60.67 o 
   0   2  27      958.00      996.16    102.57 o 
   1   2  27      704.08      820.27    103.19 o 
   2   2  27      159.14      184.95     36.28 o 
  -5   3  27      409.64      386.93     56.76 o 
  -4   3  27      142.70      158.26     44.80 o 
  -3   3  27      396.80      418.86     59.94 o 
  -2   3  27     1111.99     1537.47    147.10 o 
  -1   3  27      302.52      352.88     53.13 o 
   0   3  27       30.79       38.34     28.35 o 
   1   3  27      997.50     1226.93    104.43 o 
   2   3  27      365.93      430.89     64.46 o 
   3   3  27       67.18       49.06     25.87 o 
  -6   4  27      215.46      224.36     42.35 o 
  -5   4  27      113.65      115.85     40.14 o 
  -4   4  27      401.62      575.60     85.66 o 
  -3   4  27       85.20      101.25     29.78 o 
  -2   4  27       48.14       55.52     25.45 o 
  -1   4  27      653.02      637.96     93.12 o 
   0   4  27      157.87      136.12     33.95 o 
   1   4  27       52.53       79.90     27.00 o 
   2   4  27      507.52      534.89     70.35 o 
  -6   5  27      362.34      408.83     74.73 o 
  -5   5  27      167.17      143.21     41.78 o 
  -4   5  27      283.90      320.83     49.77 o 
  -3   5  27      482.86      522.67    117.14 o 
  -2   5  27      173.59      219.72     56.32 o 
  -1   5  27      113.46       59.87     32.25 o 
   0   5  27      541.72      668.01     80.11 o 
   1   5  27       94.06       90.08     34.71 o 
  -6   6  27       68.89       33.72     28.12 o 
  -5   6  27      490.31      525.76     81.19 o 
  -4   6  27      192.41      175.27     54.55 o 
  -3   6  27       58.59       27.87     57.28 o 
  -2   6  27      399.26      478.51     86.47 o 
  -1   6  27       45.72      102.89     44.38 o 
   0   6  27       14.30       29.65     34.54 o 
  -1   1  28       58.03       33.13     22.73 o 
   0   1  28      124.18      144.52     32.38 o 
   1   1  28      123.52       94.96     36.57 o 
  -3   2  28      342.90      339.89     53.51 o 
  -2   2  28       75.31       83.19     28.11 o 
  -1   2  28       54.41       75.60     30.74 o 
   0   2  28      208.20      127.46     55.73 o 
   1   2  28      170.71      114.61     37.32 o 
   2   2  28       37.12       32.41     24.74 o 
  -5   3  28      151.77       82.53     80.76 o 
  -4   3  28       23.58       27.34     29.18 o 
  -3   3  28       68.38       93.74     28.50 o 
  -2   3  28      360.32      428.61     61.35 o 
  -1   3  28      241.51      217.77     40.24 o 
   0   3  28       99.41       51.71     32.61 o 
   1   3  28       18.71       33.06     23.19 o 
   2   3  28       91.32       57.01     30.59 o 
   3   3  28       30.86       -6.85     19.50 o 
  -6   4  28      171.86      174.81     69.15 o 
  -5   4  28       45.11       22.28     26.71 o 
  -4   4  28       32.86       33.25     31.48 o 
  -3   4  28       26.45        2.33     24.05 o 
  -2   4  28       49.44       46.57     35.16 o 
  -1   4  28       13.05       12.53     27.68 o 
   0   4  28       45.27       53.48     45.90 o 
   1   4  28       62.27       66.14     30.06 o 
   2   4  28       45.11       80.27     28.39 o 
  -5   5  28      186.31      152.27     44.86 o 
  -4   5  28       22.34       23.89     25.90 o 
  -3   5  28      116.33      146.74     47.99 o 
  -2   5  28      166.38      177.03     86.95 o 
  -1   5  28       58.68       62.23     32.08 o 
   0   5  28       28.26       38.89     25.69 o 
  -4   6  28      308.69      300.89     63.07 o 
  -3   6  28       32.31       61.92     66.57 o 
  -2   6  28       13.60       23.74     39.54 o 
  -1   1  29       18.87       40.96     21.62 o 
   0   1  29       11.53      -17.10     19.35 o 
   1   1  29      140.56      156.09     44.67 o 
  -3   2  29       41.95       46.09     31.22 o 
  -2   2  29      111.10       50.25     56.50 o 
  -1   2  29      203.44      220.32     52.16 o 
   0   2  29      130.05      146.55     56.25 o 
   1   2  29       40.32       45.77     31.00 o 
   2   2  29       78.51       65.77     37.65 o 
  -5   3  29       81.94      174.47     73.02 o 
  -4   3  29       42.10       54.83     34.83 o 
  -3   3  29       18.03       33.80     25.26 o 
  -2   3  29       43.12       36.56     29.93 o 
  -1   3  29       17.89       27.87     37.67 o 
   0   3  29      116.05       57.28     41.80 o 
   1   3  29       52.28       53.75     28.53 o 
   2   3  29      119.88      106.52     29.13 o 
  -5   4  29      251.48      291.27     59.63 o 
  -4   4  29       17.79       17.77     26.02 o 
  -3   4  29       26.49       54.61     37.21 o 
  -2   4  29      114.50       77.40     46.96 o 
  -1   4  29       47.39       59.45     33.49 o 
   0   4  29      115.54       66.15     42.06 o 
   1   4  29       20.14       31.58     27.10 o 
  -4   5  29      247.31      247.77     55.04 o 
  -3   5  29      125.23      130.46     33.92 o 
  -2   5  29       37.08       42.04     32.72 o 
  -1   5  29       75.91      108.51     41.62 o 
   0   0  30      357.32      356.05     88.76 o 
  -1   1  30      462.70      500.86     77.72 o 
   0   1  30      115.00      132.89     30.27 o 
   1   1  30     1112.51     1303.28    133.25 o 
  -3   2  30      239.94      395.63    122.81 o 
  -2   2  30       75.01      105.22     37.37 o 
  -1   2  30      950.44      977.61    107.59 o 
   0   2  30      968.73      904.07    154.81 o 
   1   2  30      247.85      255.43     72.76 o 
   2   2  30      367.13      387.11     75.60 o 
  -4   3  30       19.79       88.49     91.34 o 
  -3   3  30      254.60      301.15     48.51 o 
  -2   3  30      227.36      353.05     65.09 o 
  -1   3  30      468.41      461.32    114.56 o 
   0   3  30      583.48      573.82    122.81 o 
   1   3  30      145.46      195.92     96.50 o 
  -4   4  30      191.70      240.99     54.91 o 
  -3   4  30       24.78       72.59     32.48 o 
  -2   4  30      510.27      645.54    131.07 o 
  -1   4  30      244.80      326.30     64.24 o 
   0   4  30        7.30        5.73     24.02 o 
  -1   1  31       15.25       46.24     28.14 o 
   0   1  31       29.07       51.86     26.64 o 
   1   1  31       43.75       79.53     36.30 o 
  -3   2  31       83.43       75.84     82.31 o 
  -2   2  31      110.68       98.90     36.97 o 
  -1   2  31       33.78       23.12     27.09 o 
   0   2  31       22.07       64.50     33.54 o 
   1   2  31       24.94       37.15     33.54 o 
  -3   3  31        6.70      -12.57     23.35 o 
  -2   3  31      207.22      193.56     48.10 o 
  -1   3  31       19.79       18.58     37.15 o 
   0   3  31      107.09      108.36     42.83 o 
  -1   1  32       76.63       51.41     44.64 o 
   0   1  32       40.37       79.05     31.98 o 
                                                 
